# Supplementary material for: How far can air pollution affect tourism in China? Evidence from panel unconditional quantile regressions
Source: PLoS One. 2024 Jun 7;19(6):e0304315. doi: 10.1371/journal.pone.0304315 (PMC11161063; doi:10.1371/journal.pone.0304315)
Supplement: S1 File — (XLSX) [file pone.0304315.s001.xlsx]

## Sheet: Sheet1
lnPM2.5	lnTOV	lnTOR	lnTOU	lnROAD	AIR	RAIL	D_lnGDP	D_TERIND	lnPOP	FISCAL	TEMP	WIND	PREC	lnPM2.5xlnTOU	city	year	id
3.72316	3.79549	1.02962	3	7.39424	0	1			3.97893	0.157517	5.15099	3.2661	0.063751	11.1695	Qitaihe	2008	1
3.6198	3.91857	2.38254	3	7.40489	0	1	0.276797	-3.4	4.01313	0.173314	3.484	3.14568	0.072567	10.8594	Qitaihe	2009	1
3.69391	3.83255	1.1314	3	7.40489	0	1	0.266367	-1.64	4.04673	0.144258	3.751	3.19089	0.065527	11.0817	Qitaihe	2010	1
3.87469	3.84374	2.56566	3	7.47958	0	1	-0.0269618	1.36	4.0448	0.178481	4.186	3.358	0.04408	11.6241	Qitaihe	2011	1
3.79855	3.85925	1.22378	3	7.47958	0	1	-0.0269618	4.23	4.0448	0.194752	3.61901	3.16105	0.05533	11.3957	Qitaihe	2012	1
3.87578	4.14051	1.50777	3	7.84522	0	1	-0.218977	9.02	4.0413	0.249157	4.104	3.89626	0.098356	11.6273	Qitaihe	2013	1
3.92202	4.42176	1.79176	3	7.84806	0	1	-0.166365	5.7	3.98713	0.283032	4.54501	3.59194	0.074606	11.766	Qitaihe	2014	1
3.9222	4.61289	1.99449	3	7.84898	0	1	0.0151501	1.35	3.91082	0.331185	5.02001	3.712	0.059343	11.7666	Qitaihe	2015	1
3.75114	4.80402	2.19722	3	7.84884	0	1	0.0235672	1.47	3.89182	0.412674	3.94799	3.69647	0.075988	11.2534	Qitaihe	2016	1
3.79107	5.16214	2.41814	2	7.85045	0	1	0.0700798	0.380001	3.8712	0.31037	4.62899	3.897	0.057896	7.58215	Qitaihe	2017	1
3.48403	5.52026	2.63906	2	7.85123	0	1	0.0947037	-1.76	3.85015	0.33963	4.583	3.77089	0.06987	6.96805	Qitaihe	2018	1
3.21903	6.40548	4.52233	8	6.88449	8	12			3.99967	0.198689	25.113	1.57127	0.181137	25.7522	Sanya	2008	2
3.10245	6.50739	4.65224	9	6.98193	8	12	0.183121	15.87	4.02016	0.233363	22.192	5.09909	0.185115	27.9221	Sanya	2009	2
2.92287	6.73595	4.9462	9	6.99393	8	12	0.286633	3.38	4.04323	0.231772	22.593	4.87018	0.220228	26.3058	Sanya	2010	2
3.2657	6.92961	4.86667	9	7.44425	8	13	0.206339	0.0599976	4.06217	0.252245	21.737	5.39063	0.199092	29.3913	Sanya	2011	2
3.0026	7.00432	5.26383	10	7.20934	8	13	0.153894	-0.0299988	4.0483	0.249978	22.768	4.99982	0.214092	30.026	Sanya	2012	2
3.2008	7.11428	5.45674	12	7.20934	8	13	0.120883	1.62	4.05526	0.236743	22.405	5.09536	0.223978	38.4095	Sanya	2013	2
3.02603	7.21065	5.6011	12	7.34987	8	13	0.0742006	-1.89	4.07073	0.260691	22.49	4.72254	0.131137	36.3124	Sanya	2014	2
2.985	7.31104	5.68608	10	7.20934	8	13	0.0801411	0.709999	4.05664	0.271479	22.815	4.783	0.168865	29.85	Sanya	2015	2
2.9662	7.41009	5.77889	11	7.46451	8	13	0.0872564	0.369995	4.06044	0.264461	22.63	4.78409	0.184319	32.6281	Sanya	2016	2
2.9625	7.51307	5.92378	11	7.20934	8	13	0.108023	1.54	4.07754	0.245413	22.598	4.92518	0.206478	32.5875	Sanya	2017	2
2.83579	7.65003	6.24558	11	7.50301	8	13	0.116902	1.05	4.11087	0.30027	22.376	4.60482	0.175456	31.1937	Sanya	2018	2
3.79851	6.58861	3.26002	15	9.49672	0	21			3.34568	0.0739862	18.836	1.8714	0.158501	56.9777	Sanming	2008	3
3.6579	6.69335	3.9479	14	9.51007	0	21	0.118534	13.83	3.34498	0.0892321	19.212	1.9114	0.173501	51.2107	Sanming	2009	3
3.60962	6.77319	4.02336	16	9.52237	0	21	0.196479	-2.01	3.34286	0.0933979	18.842	2.0038	0.261001	57.7539	Sanming	2010	3
3.69165	7.35567	5.21275	18	9.5481	0	21	0.188416	0.870003	3.33932	0.106022	18.532	2.1326	0.133751	66.4498	Sanming	2011	3
3.70207	7.14147	4.40769	18	9.56458	0	21	0.0662422	1.46	3.33932	0.134641	18.828	2.187	0.238251	66.6372	Sanming	2012	3
3.61298	7.9592	5.99609	22	9.60272	0	21	0.0778446	-1.17	3.34286	0.141095	18.958	2.1124	0.165501	79.4856	Sanming	2013	3
3.60973	7.45322	4.8836	22	9.56086	0	21	0.0635347	0.0900002	3.34286	0.13014	19.027	2.103	0.198001	79.4141	Sanming	2014	3
3.47399	7.57712	5.01743	22	9.58994	1	21	0.0320492	2.61	3.34109	0.176175	19.283	2.2276	0.230751	76.4277	Sanming	2015	3
3.42773	7.73811	5.25666	22	9.61019	1	21	0.0816174	0.0900002	3.3322	0.156324	19.425	2.2262	0.242251	75.41	Sanming	2016	3
3.42695	7.92226	5.50993	25	9.62747	1	21	0.179783	-1.22	3.3322	0.15563	19.618	2.2034	0.157001	85.6737	Sanming	2017	3
3.35497	8.10581	5.80513	25	9.63391	1	21	0.104644	-1.36	3.3322	0.13086	19.345	2.1156	0.188751	83.8744	Sanming	2018	3
4.22396	6.96628	4.0911	5	9.13187	0	0			3.36695	0.225544	12.754	1.576	0.054413	21.1198	Sanmenxia	2008	4
4.23639	7.17629	4.24857	6	9.13335	0	0	0.176332	2.7	3.37417	0.273391	12.631	1.62529	0.068972	25.4184	Sanmenxia	2009	4
4.25871	7.2859	4.39397	6	9.14302	0	0	0.135514	0.309998	3.37759	0.277343	12.371	1.75235	0.074119	25.5523	Sanmenxia	2010	4
4.35216	7.29631	4.77051	7	9.149	0	0	0.132654	1.38	3.39451	0.302768	11.992	1.86741	0.08706	30.4651	Sanmenxia	2011	4
4.34281	7.61803	4.81214	7	9.1604	0	0	0.101534	1.92	3.39786	0.328099	12.027	2.012	0.059707	30.3997	Sanmenxia	2012	4
4.2897	7.73006	5.0672	7	9.16196	0	0	0.0728178	3.54	3.39786	0.343135	12.991	2.06153	0.043825	30.0279	Sanmenxia	2013	4
4.07456	7.83969	5.17754	7	9.16121	0	0	0.0699501	1.55	3.40453	0.302079	12.528	2.13764	0.075736	28.5219	Sanmenxia	2014	4
4.1869	7.97231	5.42319	12	9.16844	0	0	0.108986	3.15	3.37793	0.271786	11.928	2.34717	0.088972	50.2428	Sanmenxia	2015	4
4.09847	8.07644	5.46711	12	9.21929	0	0	0.732262	-5	4.15888	0.206609	12.514	2.31376	0.070589	49.1816	Sanmenxia	2016	4
4.09133	8.15166	5.71043	12	9.21939	0	0	0.114282	0.48	4.14313	0.215382	12.417	2.47153	0.076766	49.0959	Sanmenxia	2017	4
3.91901	8.31831	5.92131	12	9.2195	0	0	0.0959253	1.31	4.14313	0.208517	12.262	2.64364	0.069854	47.0281	Sanmenxia	2018	4
3.93586	9.3628	7.59103	29	9.34993	18	3			7.18667	0.186821	17.254	1.90069	0.168751	114.14	Shanghai	2008	5
3.964	9.11752	7.71531	33	9.36495	18	3	0.0925789	5.82	7.1942	0.196279	17.327	2.90031	0.146036	130.812	Shanghai	2009	5
3.83483	10.013	7.99338	33	9.39058	18	3	0.131804	-2.09	7.20294	0.190005	17.09	2.87479	0.140432	126.549	Shanghai	2010	5
3.81919	9.36699	7.95363	49	9.39972	18	7	0.111403	0.780003	7.2083	0.201193	16.904	3.52958	0.125044	187.14	Shanghai	2011	5
3.30567	10.1618	8.1823	49	9.43684	18	7	0.0500565	2.39	7.21406	0.20413	16.959	3.68996	0.153967	161.978	Shanghai	2012	5
4.01827	9.4032	8.0138	56	9.44415	18	7	0.0675468	1.61	7.21825	0.206644	17.9	2.37538	0.121811	225.023	Shanghai	2013	5
3.93908	10.2259	8.10216	56	9.46854	18	7	0.0875664	2.57	7.22322	0.205509	17.442	2.83186	0.15082	220.589	Shanghai	2014	5
3.93824	9.59734	8.1247	59	9.48767	18	7	0.0642776	2.92	7.22675	0.242696	17.519	3.32538	0.17138	232.356	Shanghai	2015	5
3.7803	10.3247	8.26325	59	9.49499	18	7	0.126175	1.96	7.27932	0.245539	18.121	3.42786	0.163493	223.037	Shanghai	2016	5
3.66817	9.70487	8.4109	69	9.49559	18	7	0.0835133	-0.599998	7.28276	0.246389	18.251	3.44872	0.144613	253.104	Shanghai	2017	5
3.59212	10.4594	8.52043	70	9.4809	18	7	0.064682	0.720001	7.28756	0.255556	18.274	2.67062	0.154613	251.449	Shanghai	2018	5
3.83348	6.91588	4.14693	14	9.74308	0	6			3.66382	0.0716029	17.67	1.61117	0.171325	53.6687	Shangrao	2008	6
3.81744	7.31669	4.47271	18	9.77804	0	6	0.142517	-1.01	3.67579	0.0697837	17.819	1.60088	0.177501	68.7139	Shangrao	2009	6
3.71041	7.59478	4.97189	19	9.78555	0	6	0.189265	5.56	3.68562	0.0857607	17.441	1.62288	0.299413	70.4978	Shangrao	2010	6
3.85739	7.5349	4.94318	23	9.82713	0	6	0.151705	0	3.69883	0.0934884	17.508	1.99688	0.170663	88.72	Shangrao	2011	6
3.77774	7.82598	5.12771	24	9.87519	0	6	0.156333	1.56	3.71113	0.0996932	17.025	1.98917	0.298531	90.6658	Shangrao	2012	6
3.7121	8.15212	5.60898	34	9.88583	0	6	0.0530834	14.77	3.72086	0.107825	18.117	2.02711	0.188089	126.212	Shangrao	2013	6
3.82117	8.36783	5.96106	36	9.88037	0	6	0.0611773	3	3.73767	0.10846	17.821	2.04211	0.243089	137.562	Shangrao	2014	6
3.64708	8.57539	6.28301	39	9.91543	0	6	1.00585	-20.94	4.9313	0.146717	17.881	2.01106	0.294633	142.236	Shangrao	2015	6
3.58135	8.77343	6.60115	40	9.92044	0	6	0.105021	1.35	4.94164	0.145192	18.352	2.02611	0.252133	143.254	Shangrao	2016	6
3.64949	8.79545	6.71741	39	9.95703	0	6	0.148429	0.460003	4.94876	0.137857	18.349	1.91535	0.229707	142.33	Shangrao	2017	6
3.38252	8.98766	7.50747	39	9.92231	0	6	0.092061	3.15	4.95583	0.254278	18.31	1.93317	0.179633	131.918	Shangrao	2018	6
3.84222	7.53526	4.87738	2	8.25687	0	7			5.16404	0.0582917	22.509	2.03857	0.289882	7.68444	Dongguan	2008	7
3.82238	7.25702	5.02716	2	8.45829	0	8	0.0164433	4.28	5.18588	0.0600271	23.123	2.01466	0.20393	7.64476	Dongguan	2009	7
3.68905	7.71968	5.26037	2	8.46632	0	8	0.120625	-2.45	5.20274	0.0681346	22.81	1.98238	0.227501	7.3781	Dongguan	2010	7
3.86459	7.43079	5.52179	5	8.48239	0	8	0.10898	0.93	5.21927	0.0743163	22.296	2.56819	0.169644	19.323	Dongguan	2011	7
3.8161	7.87598	5.72738	5	8.5111	0	8	0.056406	2.56	5.23111	0.0769602	22.472	2.46114	0.201073	19.0805	Dongguan	2012	7
3.82893	7.49346	5.85069	8	8.51789	0	8	0.0914612	1.54	5.24122	0.080994	22.41	2.40895	0.251787	30.6315	Dongguan	2013	7
3.69862	7.93451	5.92843	8	8.54596	0	8	0.0688496	-1.61	5.25437	0.0778195	22.596	2.26943	0.224406	29.5889	Dongguan	2014	7
3.56168	7.5389	5.98399	9	8.54976	0	8	0.0648041	0.959999	5.27305	0.0926269	23.224	2.24124	0.222263	32.0551	Dongguan	2015	7
3.50028	8.2409	6.10122	9	8.56904	0	8	0.0844002	0.0699997	5.3033	0.0877735	22.667	2.11581	0.290715	31.5026	Dongguan	2016	7
3.57648	7.67901	6.1989	13	8.56852	0	8	0.0844002	0.0699997	5.33356	0.0831743	23.004	2.06419	0.211192	46.4942	Dongguan	2017	7
3.47373	8.39725	6.29433	13	8.56851	0	8	0.0844002	0.0699997	5.36381	0.0788162	22.94	2.07838	0.20262	45.1585	Dongguan	2018	7
4.18932	6.06489	3.39118	7	8.9889	4	16			4.42053	0.0392626	13.809	3.08187	0.053316	29.3253	Dongying	2008	8
4.14688	6.25102	3.60039	8	8.9877	4	16	-0.0654278	2.13	4.42221	0.0492072	13.812	3.15508	0.061251	33.175	Dongying	2009	8
4.10377	6.46323	3.83807	8	9.0011	4	16	0.109509	1.23	4.42305	0.0598745	13.153	3.18774	0.058371	32.8301	Dongying	2010	8
4.12344	6.65946	4.05813	9	9.0215	4	16	0.109152	0.939999	4.42843	0.0676361	13.497	2.37291	0.067719	37.1109	Dongying	2011	8
4.07874	6.85058	4.27112	9	9.04588	4	16	0.0984535	0.560001	4.42604	0.0687929	13.507	2.52674	0.078534	36.7086	Dongying	2012	8
4.1418	7.00681	4.45093	8	9.06069	4	16	0.0543995	0.869999	4.4332	0.0717399	13.456	2.56521	0.077284	33.1344	Dongying	2013	8
4.07615	7.13139	4.60422	8	9.09999	4	16	0.0199966	4.43	4.445	0.0699374	14.603	2.38669	0.040816	32.6092	Dongying	2014	8
4.25707	7.22935	4.73647	11	9.10949	4	16	-0.00124741	2.13	4.45179	0.0773631	14.265	2.231	0.091903	46.8278	Dongying	2015	8
4.11345	7.31994	4.86954	11	9.11593	4	16	0.175665	3.09	4.70048	0.0806536	14.444	2.29035	0.07261	45.248	Dongying	2016	8
4.01477	7.43551	5.00562	11	9.12787	4	16	0.0836315	-0.77	4.70953	0.0759033	15.079	2.17756	0.060816	44.1624	Dongying	2017	8
3.8212	7.51988	5.21388	11	9.13007	4	16	0.0929928	0.209999	4.72739	0.076865	14.695	2.1403	0.100219	42.0332	Dongying	2018	8
3.76223	4.90653	2.03865	3	8.69182	1	7			3.66433	0.197141	7.475	2.24511	0.020047	11.2867	Zhongwei	2008	9
3.70326	5.06865	2.26376	3	8.57584	1	7	0.166083	7.94	3.6697	0.243803	8.36401	2.15485	0.020001	11.1098	Zhongwei	2009	9
3.80393	5.11722	2.40004	3	8.74257	1	7	0.180923	-0.670002	3.67858	0.277294	8.225	2.33518	0.019955	11.4118	Zhongwei	2010	9
3.8043	5.29867	2.58344	4	8.75527	1	7	0.21559	-0.73	3.68135	0.289771	7.742	2.60278	0.021714	15.2172	Zhongwei	2011	9
3.71632	5.39925	2.7367	4	8.78014	1	7	0.124397	0.920002	3.69635	0.333273	7.57601	2.55374	0.027733	14.8653	Zhongwei	2012	9
3.76471	5.69709	2.94861	5	8.78737	1	7	0.13025	1.3	3.7013	0.330269	9.61199	2.66174	0.020279	18.8235	Zhongwei	2013	9
3.67477	5.67846	3.071	6	9.01578	1	7	0.0209322	-0.970001	3.70377	0.29139	8.941	2.72466	0.032547	22.0486	Zhongwei	2014	9
3.68953	5.9951	3.28345	6	8.88114	1	7	0.0605516	0.75	3.70229	0.31986	9.01901	2.80866	0.020325	22.1372	Zhongwei	2015	9
3.70454	6.31173	3.4959	6	8.94351	1	7	0.0630026	1.93	3.71357	0.381863	9.14199	2.82692	0.031483	22.2272	Zhongwei	2016	9
3.61084	6.29899	3.67216	6	8.97689	1	7	0.0976753	0.0699997	3.71357	0.34826	9.096	2.68537	0.032038	21.665	Zhongwei	2017	9
3.56746	6.28624	3.88807	6	9.01578	1	7	0.0890894	0.260002	3.73767	0.319038	8.79501	2.70818	0.031946	21.4048	Zhongwei	2018	9
3.85438	6.27125	4.59534	2	7.41938	0	10			4.98655	0.0721459	23.061	2.363	0.330157	7.70876	Zhongshan	2008	10
3.83028	6.31519	4.71186	2	7.44132	0	10	0.106249	2.91	4.99627	0.0747676	23.6	2.29662	0.221564	7.66056	Zhongshan	2009	10
3.693	6.37822	4.83818	2	7.51698	0	10	0.16675	-0.149998	5.00515	0.0788339	23.311	2.28587	0.255314	7.38601	Zhongshan	2010	10
3.83571	6.50177	5.02632	3	7.55171	0	10	0.169823	2.34	5.01529	0.0877473	22.682	3.42387	0.16672	11.5071	Zhongshan	2011	10
3.81206	7.3058	5.20207	3	7.92222	0	10	0.107065	0.439999	5.02388	0.0881796	23.212	3.461	0.22797	11.4362	Zhongshan	2012	10
3.82627	6.75974	5.29337	3	7.85933	0	10	0.0779495	0	5.0376	0.0896796	23.269	3.43325	0.248751	11.4788	Zhongshan	2013	10
3.67521	6.8059	5.35289	3	7.86766	0	10	0.0674286	0.34	5.0505	0.0925479	23.427	3.19962	0.225626	11.0256	Zhongshan	2014	10
3.54624	6.89554	5.43199	3	7.86766	0	13	0.0641479	1.21	5.06689	0.117662	23.996	3.41062	0.225782	10.6387	Zhongshan	2015	10
3.47077	7.02002	5.51343	4	7.87545	0	13	0.062067	1.95	5.0814	0.114556	23.203	3.50637	0.315939	13.8831	Zhongshan	2016	10
3.57382	7.19633	5.66613	6	7.88833	0	13	0.062067	1.95	5.09592	0.111532	23.816	3.44225	0.219845	21.4429	Zhongshan	2017	10
3.42877	7.2536	5.69361	6	7.89034	0	13	0.062067	1.95	5.11043	0.108589	23.841	3.36975	0.239064	20.5726	Zhongshan	2018	10
4.22409	6.83467	4.24292	6	9.68546	0	23			4.40952	0.0776098	11.69	1.41646	0.04327	25.3446	Linfen	2008	11
4.18235	6.90557	4.38904	7	9.71698	0	23	0.026825	5.02	4.42245	0.0806599	11.965	1.34246	0.052117	29.2765	Linfen	2009	11
4.25898	7.07603	4.60335	7	9.74718	0	23	0.0963211	-1.78	4.4258	0.0930633	11.999	1.48754	0.055001	29.8129	Linfen	2010	11
4.3879	7.22861	4.80756	10	9.76369	0	23	0.185775	-2.14	4.43201	0.0912031	11.495	1.78769	0.061732	43.879	Linfen	2011	11
4.3118	7.47042	5.08111	10	9.78792	0	23	0.0753603	2.37	4.3895	0.0928524	11.57	1.72584	0.053463	43.118	Linfen	2012	11
4.22027	7.67402	5.27813	10	9.79959	0	23	-0.0195808	6.2	4.3895	0.123079	12.599	1.95538	0.063847	42.2027	Linfen	2013	11
4.114	7.87388	5.49437	10	9.67939	0	23	0.0263042	3.61	4.3895	0.13544	12.083	1.86354	0.070963	41.14	Linfen	2014	11
4.0572	8.06402	5.69021	13	9.81171	1	23	-0.00116253	6.71	4.39358	0.132241	12.658	2.23277	0.041347	52.7436	Linfen	2015	11
4.22001	8.3003	5.93021	13	9.82777	1	23	0.0470009	0.840004	4.39445	0.134345	12.787	2.196	0.048655	54.8601	Linfen	2016	11
4.33132	8.56643	6.18434	15	9.84064	1	23	0.0800533	0.43	4.40672	0.114837	12.998	2.19061	0.062309	64.9698	Linfen	2017	11
4.10329	8.83661	6.45395	16	9.84914	1	23	0.0879793	0.259995	4.40672	0.14206	12.919	2.386	0.04904	65.6527	Linfen	2018	11
4.24257	7.62077	5.00137	8	9.97642	4	0			5.2868	0.085436	14.061	2.3273	0.123371	33.9406	Linyi	2008	12
4.2522	7.80507	5.21073	16	9.98907	4	0	0.0322065	2.49	5.29561	0.10101	14.152	1.76643	0.107392	68.0352	Linyi	2009	12
4.20361	8.02293	5.47633	16	10.0131	4	0	0.163741	1.34	5.35153	0.108324	13.811	1.88791	0.086632	67.2577	Linyi	2010	12
4.20089	8.20669	5.68308	22	10.0267	4	0	0.19755	1.56	5.50898	0.107532	13.773	1.64826	0.092827	92.4196	Linyi	2011	12
4.2237	8.36091	5.88565	22	10.0905	4	0	0.106176	1.09	5.51585	0.123573	13.934	1.67	0.123479	92.9215	Linyi	2012	12
4.28666	8.46841	6.02772	24	10.1495	4	0	0.115482	1.17	5.52744	0.0607555	14.303	1.72721	0.104675	102.88	Linyi	2013	12
4.21478	8.55528	6.1542	24	10.1957	4	0	0.0584888	1.02	5.5549	0.118749	14.893	1.79148	0.075979	101.155	Linyi	2014	12
4.32644	8.64233	6.28514	25	10.205	4	0	0.0592194	1.61	5.5685	0.133924	14.729	1.75417	0.096849	108.161	Linyi	2015	12
4.21121	8.72937	6.41607	25	10.2126	4	0	0.0705605	0.790001	5.58725	0.132249	14.961	1.76113	0.092284	105.28	Linyi	2016	12
4.08034	8.78299	6.55262	31	10.2287	4	0	0.0812798	0.970001	5.61313	0.118764	15.287	1.62869	0.091958	126.491	Linyi	2017	12
3.97348	8.83661	6.68918	31	10.2605	4	0	0.110792	1.2	5.63835	0.125237	15.075	1.65521	0.092175	123.178	Linyi	2018	12
3.38608	5.44618	2.43409	3	9.52522	1	4			3.37143	0.240976	15.779	1.10085	0.121787	10.1583	Lincang	2008	13
3.43183	5.53942	2.43138	3	9.53568	1	4	0.193645	6.13	3.42394	0.281393	16.142	1.11543	0.110358	10.2955	Lincang	2009	13
3.38815	5.61321	2.80367	3	9.55009	1	4	0.152671	-2.14	3.47816	0.293075	16.362	1.16609	0.133096	10.1644	Lincang	2010	13
3.3499	5.77001	3.02338	3	9.58025	1	4	0.250656	-3.57	3.45316	0.3603	15.822	1.31781	0.125239	10.0497	Lincang	2011	13
3.39139	5.89891	3.17	3	9.59138	1	4	0.265226	-3.95	3.45947	0.351007	15.954	1.30924	0.100953	10.1742	Lincang	2012	13
3.35713	6.13691	3.43657	3	9.60615	1	4	0.176862	-1.33	3.46574	0.335472	15.808	1.35162	0.136073	10.0714	Lincang	2013	13
3.41307	6.3648	3.77643	3	9.66377	1	4	0.137852	-1.03	3.47507	0.337114	16.33	1.54981	0.10512	10.2392	Lincang	2014	13
3.32926	6.67425	4.19885	5	9.70398	2	4	0.185727	9.32	3.46261	0.289285	15.82	1.36314	0.141192	16.6463	Lincang	2015	13
3.25308	7.14174	4.72801	5	9.70705	2	4	0.0781422	-0.670002	3.46574	0.281269	15.787	1.29085	0.151787	16.2654	Lincang	2016	13
3.31782	7.50798	5.18408	5	9.71589	2	4	0.0678253	2.02	3.49651	0.277151	15.962	1.20438	0.154168	16.5891	Lincang	2017	13
3.20015	7.8269	5.55191	5	9.74751	2	4	0.0797806	-0.709999	3.49651	0.284772	15.631	1.28333	0.128573	16.0007	Lincang	2018	13
3.83555	7.27247	4.75444	13	8.8876	1	10			4.34225	0.166125	8.72601	2.122	0.106564	49.8622	Dandong	2008	14
3.80493	7.55129	5.14844	12	8.86559	1	10	-0.11216	-4.86	4.36856	0.260435	8.79601	2.30675	0.095626	45.6591	Dandong	2009	14
3.60957	7.73275	5.39499	12	8.89714	1	10	0.182412	-4.09	4.36729	0.246709	8.152	2.4855	0.153126	43.3148	Dandong	2010	14
3.78512	7.89624	5.63682	12	8.91476	1	11	0.0482807	6.49	4.36691	0.25816	8.34701	2.42475	0.116564	45.4214	Dandong	2011	14
3.75093	8.0197	5.823	12	8.93517	1	11	0.135916	1.85	4.36437	0.266391	7.81899	2.32925	0.149376	45.0112	Dandong	2012	14
3.73684	8.02099	5.89933	12	9.02171	1	11	0.0756531	1.08	4.3631	0.074994	8.246	2.41	0.164689	44.8421	Dandong	2013	14
3.79966	8.15511	6.09366	12	9.07601	1	11	-0.384108	5.5	4.36182	0.097999	9.32601	2.5105	0.090626	45.596	Dandong	2014	14
3.80847	8.17214	5.74877	12	9.14663	1	11	0.0112457	1.5	4.35671	0.0916483	9.00601	2.4575	0.109689	45.7017	Dandong	2015	14
3.70521	8.30129	5.89424	12	9.00988	1	11	-0.0835686	3.93	4.35671	0.110373	9.251	2.4625	0.121251	44.4625	Dandong	2016	14
3.56713	8.42249	6.01393	13	9.1903	1	11	0.0696545	1.77	4.35671	0.110715	9.22799	2.4945	0.099064	46.3726	Dandong	2017	14
3.34224	8.51756	6.12845	13	9.14089	1	11	0.0379171	1.31001	4.35671	0.0102107	8.75799	2.4695	0.108439	43.4491	Dandong	2018	14
3.79863	7.0938	4.25018	7	9.36717	0	0			3.64467	0.163593	17.474	1.31909	0.133637	26.5904	Lishui	2008	15
3.73262	7.34673	4.47642	11	9.46211	0	0	0.074728	0.91	3.64962	0.201656	17.428	1.36018	0.151365	41.0588	Lishui	2009	15
3.63671	7.63975	4.7599	11	9.54259	0	0	0.196588	-0.23	3.65532	0.189227	16.948	1.27363	0.247956	40.0038	Lishui	2010	15
3.75165	7.92113	5.04362	15	9.55613	0	0	0.174526	-0.940002	3.3673	0.178802	16.92	1.22236	0.131592	56.2747	Lishui	2011	15
3.66925	8.18395	5.33145	15	9.56702	0	0	0.106876	0.300003	3.67122	0.170976	16.686	1.11145	0.22841	55.0388	Lishui	2012	15
3.67721	8.42741	5.58838	26	9.58453	0	0	0.0706654	1.43	3.67883	0.185627	17.448	1.31691	0.146365	95.6075	Lishui	2013	15
3.73879	8.60476	5.83065	26	9.60461	0	0	0.0777111	3.29	3.68888	0.184838	17.375	1.41527	0.189319	97.2086	Lishui	2014	15
3.63824	8.74375	5.9342	23	9.62953	0	0	0.053483	1.92	3.69237	0.2512	17.534	1.39709	0.197047	83.6796	Lishui	2015	15
3.54369	8.91695	6.28568	23	9.63988	0	0	0.0748081	0.00999832	3.71357	0.242495	18.057	1.40291	0.208183	81.5048	Lishui	2016	15
3.54308	8.68017	6.35637	26	9.65111	0	0	0.0634317	1.21	3.71357	0.257767	17.948	1.34563	0.154774	92.1201	Lishui	2017	15
3.36388	8.4434	6.5056	26	9.64743	0	0	0.0961237	1.21	3.71357	0.274244	17.961	1.25636	0.147956	87.4608	Lishui	2018	15
2.90221	6.44013	4.26656	7	8.69433	0	6			2.72981	0.155268	12.715	2.76716	0.107293	20.3154	Lijiang	2008	16
2.94857	6.63218	4.49614	8	8.7149	0	6	0.175851	1.26	2.72981	0.150451	13.877	2.93583	0.094793	23.5885	Lijiang	2009	16
2.94514	6.81448	4.73174	8	8.93669	0	6	0.182006	-0.860001	2.72327	0.175877	13.558	2.85766	0.108959	23.5611	Lijiang	2010	16
2.97655	7.07752	5.03103	9	8.798	0	6	0.165514	-1.95	2.72785	0.214515	12.962	2.58033	0.092293	26.7889	Lijiang	2011	16
2.97523	7.37782	5.35737	9	8.82011	0	6	0.21858	-3.59	2.71469	0.220042	13.673	2.9935	0.078334	26.7771	Lijiang	2012	16
2.99896	7.6404	5.63365	10	8.84951	0	6	0.114697	-0.539997	2.7213	0.205195	13.437	2.7005	0.103959	29.9896	Lijiang	2013	16
2.8832	7.88789	5.93962	10	8.87738	0	6	0.0696812	2.04	2.72785	0.222381	14.085	2.961	0.106668	28.832	Lijiang	2014	16
2.88107	8.02518	6.1211	10	8.88791	1	6	0.202348	8.25	2.73177	0.224037	13.964	2.80483	0.105001	28.8107	Lijiang	2015	16
2.88263	8.16647	6.41307	10	8.89645	1	6	0.0681601	0.470001	2.77259	0.229648	13.44	2.547	0.111668	28.8263	Lijiang	2016	16
2.78371	8.31151	6.67335	14	8.9647	1	6	0.0622959	-0.190002	2.77259	0.210132	13.645	2.375	0.102293	38.972	Lijiang	2017	16
2.83267	8.4434	6.90721	14	9.04664	1	6	0.0438995	-2.21	2.77259	0.171619	13.323	2.46616	0.120418	39.6574	Lijiang	2018	16
3.44999	5.80492	2.76879	3	9.38631	0	98			3.40718	0.131135	5.16699	2.27657	0.043215	10.35	Ulanqab	2008	17
3.4773	5.05497	2.63996	3	9.40325	0	98	0.154147	-3.58	3.41346	0.131311	5.79101	2.39685	0.022858	10.4319	Ulanqab	2009	17
3.52874	5.17615	2.64731	3	9.4202	0	98	0.166793	-3.88	3.41609	0.11608	4.87399	2.41428	0.047858	10.5862	Ulanqab	2010	17
3.55455	6.02248	3.34043	4	9.43411	0	98	0.20244	-2	3.41115	0.121352	4.76	2.17171	0.025358	14.2182	Ulanqab	2011	17
3.51177	5.63107	3.2958	4	9.44802	0	98	0.136506	-0.540001	3.47197	0.22569	4.49401	2.13914	0.062144	14.0471	Ulanqab	2012	17
3.46851	5.80327	3.60978	6	9.47493	0	109	0.0454693	4.73	3.44681	0.178103	5.88101	2.59028	0.039644	20.8111	Ulanqab	2013	17
3.45459	5.94871	3.84159	6	9.50184	0	109	0.0507307	0.759998	3.45316	0.195608	6.20599	2.63857	0.037144	20.7276	Ulanqab	2014	17
3.54055	6.12851	4.08033	8	9.59523	8	109	0.112066	5.35	3.45316	0.223373	5.69698	2.61714	0.043573	28.3244	Ulanqab	2015	17
3.42018	6.32066	4.27542	8	9.68863	8	109	0.0339231	0.490002	3.46574	0.191006	5.677	2.63285	0.053573	27.3615	Ulanqab	2016	17
3.3891	6.46912	4.5739	11	9.70676	8	119	-0.202775	5.23	3.43399	0.207832	6.40399	2.61314	0.037501	37.2801	Ulanqab	2017	17
3.31061	6.63368	4.82395	11	9.7249	8	119	0.0984278	-1.24	3.43399	0.204443	5.87301	2.67743	0.042858	36.4167	Ulanqab	2018	17
3.79267	3.77299	0.567799	0	6.64249	0	10			3.87681	0.13107	8.841	2.2995	0.023126	0	Wuhai	2008	18
3.85564	4.20982	1.8632	0	6.73815	0	15	0.259406	-2.52	3.87245	0.176867	9.46099	2.22537	0.021564	0	Wuhai	2009	18
4.03691	4.5468	2.29367	0	6.76734	0	15	0.228562	-2.83	3.97029	0.162458	9.07299	2.50575	0.025939	0	Wuhai	2010	18
4.01487	4.70746	2.71535	0	6.79122	0	19	0.2115	-1.06	3.99083	0.161816	9.15899	2.214	0.016095	0	Wuhai	2011	18
3.87284	4.87212	2.86883	0	6.79234	0	19	0.151994	-0.58	4.00369	0.166309	8.927	2.62412	0.02547	0	Wuhai	2012	18
3.8713	4.9875	3.0609	3	6.88551	0	23	0.0133457	7.46	4.01277	0.15915	9.81201	2.61675	0.022657	11.6139	Wuhai	2013	18
3.76472	5.10762	3.29096	3	6.89547	0	23	0.052763	2.66	4.01458	0.157701	9.46899	2.8245	0.025782	11.2942	Wuhai	2014	18
3.90728	5.22542	3.52542	2	6.82871	0	23	-0.0709896	6.34	3.79526	0.189862	9.47	2.96837	0.031251	7.81456	Wuhai	2015	18
3.76074	5.35105	3.71051	2	7.00629	0	23	0.0218973	0.419998	3.78419	0.232991	9.18801	2.91925	0.029376	7.52148	Wuhai	2016	18
3.73226	5.68461	4.18538	6	7.04229	0	23	-0.333187	-1.5	3.78419	0.220424	9.591	2.79475	0.024064	22.3936	Wuhai	2017	18
3.6719	5.71242	4.24755	6	7.05359	0	23	0.1901	-4.02	3.78419	0.219865	9.246	2.9795	0.039532	22.0314	Wuhai	2018	18
4.12056	6.68257	4.61435	8	7.83693	8	12			5.42469	0.0950946	3.48	2.75348	0.018175	32.9645	Urumqi	2008	19
4.11816	6.10638	4.52937	12	8.09132	8	12	0.0683632	0.68	5.44622	0.120679	3.195	2.79064	0.025349	49.4179	Urumqi	2009	19
4.04753	6.26294	4.95897	12	7.88833	8	12	0.201496	-3.49	5.45352	0.117325	2.60101	2.81076	0.02624	48.5704	Urumqi	2010	19
4.24154	6.47505	5.29676	9	8.13935	8	12	0.238157	0.0699997	5.49553	0.138484	2.729	1.99059	0.024175	38.1738	Urumqi	2011	19
4.20329	7.46673	5.4529	10	7.90949	8	12	0.1712	3.58	5.52864	0.144836	2.596	2.03821	0.021892	42.0329	Urumqi	2012	19
4.17938	7.57776	5.6132	14	8.18507	8	12	0.0937138	1.75	5.5483	0.156026	5.54199	2.01525	0.027762	58.5113	Urumqi	2013	19
4.03731	7.60861	5.52158	15	7.93164	8	12	0.111177	2.99	5.56299	0.160611	4.238	1.97937	0.026284	60.5596	Urumqi	2014	19
4.08482	7.69821	5.97833	15	7.95402	8	12	0.0672131	6.8	5.56276	0.164591	5.80599	1.94661	0.031023	61.2724	Urumqi	2015	19
4.23642	7.80507	5.83188	16	7.98718	8	12	-0.0681858	1.33	5.56834	0.165869	5.48199	1.9917	0.031501	67.7827	Urumqi	2016	19
4.2546	8.10278	6.41182	17	7.98718	8	12	0.104826	-1.3	5.3799	0.164891	5.40701	1.92014	0.024632	72.3282	Urumqi	2017	19
4.08613	8.43923	6.50064	17	7.97453	8	12	0.12718	-0.349998	5.3799	0.209783	4.66201	1.94819	0.025979	69.4642	Urumqi	2018	19
4.38322	7.1188	4.52685	7	8.98682	0	5			4.74754	0.0987411	16.727	1.55945	0.155569	30.6825	Leshan	2008	20
4.34217	7.24865	4.72014	8	9.06045	0	5	0.121242	3.12	4.74502	0.151928	17.273	1.63472	0.145456	34.7374	Leshan	2009	20
4.3387	7.42578	4.99639	8	9.07096	0	5	0.18808	-1.12	4.7465	0.148328	17.128	1.67427	0.146933	34.7096	Leshan	2010	20
4.28488	7.65928	5.29843	11	9.10332	0	5	0.217268	-1.47	4.74927	0.148419	16.803	2.32682	0.100228	47.1337	Leshan	2011	20
4.27692	7.89498	5.60246	11	9.13586	0	5	0.128674	0.0900002	4.75186	0.152965	16.507	2.54227	0.165115	47.0461	Leshan	2012	20
4.35555	8.005	5.77068	12	9.36022	0	5	0.0926504	0.809999	4.75445	0.162801	19.532	2.76045	0.14966	52.2666	Leshan	2013	20
4.10801	8.11848	5.96038	13	9.36383	0	5	0.0511866	2.48	4.75617	0.163639	18.87	2.53091	0.148524	53.4042	Leshan	2014	20
4.01458	8.27433	6.21485	16	9.36965	0	5	0.0705881	0.84	4.75419	0.167372	19.327	2.64972	0.143297	64.2333	Leshan	2015	20
3.98713	8.38513	6.44001	16	9.38	0	5	0.0708189	3.95	4.76217	0.167566	19.32	2.80591	0.154206	63.7941	Leshan	2016	20
4.01208	8.5415	6.6465	22	9.39624	0	5	0.0647688	8.82	4.75359	0.175681	18.858	2.756	0.115228	88.2659	Leshan	2017	20
3.86166	8.65426	6.79562	22	9.40608	0	5	0.0705967	1.72	4.75359	0.185363	18.375	3.04045	0.179433	84.9566	Leshan	2018	20
4.03069	7.18088	4.57985	15	9.73288	0	13			4.10165	0.0336279	18.585	2.61416	0.201251	60.4604	Jiujiang	2008	21
3.97575	7.33106	4.76065	16	9.76898	0	13	0.103448	8.31	4.15575	0.039771	19.633	3.1515	0.200834	63.612	Jiujiang	2009	21
3.99788	7.59029	4.96947	17	9.79852	0	13	0.187553	-1.06	4.16247	0.0467852	19.288	3.2865	0.236043	67.964	Jiujiang	2010	21
4.04483	7.69969	5.15947	20	9.80958	0	13	0.183951	0.189999	4.16356	0.124378	18.87	3.3395	0.147293	80.8967	Jiujiang	2011	21
3.94212	8.02254	5.39496	20	9.85067	0	13	0.0698109	0.370003	4.17439	0.172671	18.637	3.20383	0.280418	78.8424	Jiujiang	2012	21
4.02993	8.15096	5.60032	24	9.85414	0	18	0.11178	1.54	4.18052	0.158376	19.948	3.69133	0.199584	96.7183	Jiujiang	2013	21
3.88446	8.38067	5.97416	24	9.87694	0	18	0.0930166	-0.140003	4.19268	0.156704	19.454	3.19583	0.227918	93.2271	Jiujiang	2014	21
3.89436	8.57487	6.28345	32	9.88012	0	18	0.058732	1.39	4.20395	0.165696	19.522	3.50333	0.287709	124.619	Jiujiang	2015	21
3.85763	8.77301	6.61438	32	9.91626	0	18	0.00208759	6.15	4.18965	0.169137	19.882	3.59166	0.293959	123.444	Jiujiang	2016	21
3.85226	8.81346	6.72749	33	9.91769	0	18	0.241527	-2.2	4.60517	0.185996	19.721	3.48816	0.244793	127.124	Jiujiang	2017	21
3.63768	8.9938	6.93164	34	9.91576	0	18	0.125635	0.32	4.60517	0.167798	19.534	3.411	0.211459	123.681	Jiujiang	2018	21
3.82812	5.7949	3.57014	0	8.84462	0	8			3.37485	0.160126	21.276	1.86533	0.22889	0	Yunfu	2008	22
3.74388	5.9113	3.68038	0	8.84318	0	18	0.103178	2.26	3.38879	0.170351	21.847	1.98533	0.181251	0	Yunfu	2009	22
3.6601	6.12431	3.90613	0	8.86954	0	18	0.103178	2.26	3.40883	0.267521	21.498	2.04411	0.169446	0	Yunfu	2010	22
3.8286	6.40417	4.47114	2	8.86954	0	18	0.171966	-1.08	3.421	0.205203	21.209	2.09122	0.130834	7.6572	Yunfu	2011	22
3.86574	6.74127	4.83558	2	8.93023	0	18	0.0757179	-1.31	3.421	0.236503	21.594	1.97	0.200418	7.73148	Yunfu	2012	22
3.83033	6.94916	5.0686	2	8.93441	0	19	0.118844	1.43	3.43721	0.207974	22.008	2.00222	0.193196	7.66066	Yunfu	2013	22
3.6929	7.11176	5.28742	2	8.93441	0	19	1.56015	0.649998	3.45316	0.0440047	22.132	1.88711	0.18389	7.38579	Yunfu	2014	22
3.54704	7.19039	5.37362	2	8.93684	0	19	-1.46665	4.31	3.50616	0.296436	22.698	1.82633	0.185279	7.09407	Yunfu	2015	22
3.50587	7.26974	5.45656	2	8.95015	0	19	0.512002	-5.13	4.21951	0.227985	22.001	2.19711	0.196112	7.01173	Yunfu	2016	22
3.59469	7.33054	5.55562	2	8.94923	0	19	-0.13393	-1.33	4.21951	0.29304	22.107	2.07789	0.157918	7.18938	Yunfu	2017	22
3.46218	7.41508	5.66238	2	8.95312	0	19	0.276354	5.84	4.23411	0.271767	22.017	2.35622	0.193751	6.92435	Yunfu	2018	22
4.16917	5.46082	2.50995	3	9.28665	0	18			5.04684	0.149052	15.686	2.20441	0.093022	12.5075	Bozhou	2008	23
4.22246	5.81186	2.96866	3	9.28758	0	20	0.131657	-3.28	5.07217	0.165495	15.759	2.12933	0.09698	12.6674	Bozhou	2009	23
4.17173	6.17183	3.35077	3	9.28767	0	20	0.0913744	-1.02	5.08543	0.188442	15.671	2.05125	0.077709	12.5152	Bozhou	2010	23
4.16042	6.58133	3.86957	5	9.29137	0	20	0.226224	-1.72	5.09865	0.208141	15.136	1.93991	0.066772	20.8021	Bozhou	2011	23
4.12421	6.84398	4.18645	5	9.29137	0	20	0.120378	0.450001	5.11018	0.254569	15.448	1.94741	0.080626	20.621	Bozhou	2012	23
4.25623	7.00205	4.35234	5	9.34496	0	20	0.0898237	0.98	5.11799	0.285966	16.111	2.10616	0.089376	21.2811	Bozhou	2013	23
4.14932	7.14053	4.49731	5	9.34496	0	20	0.0769968	0.780003	5.11859	0.312326	16.258	1.92266	0.102814	20.7466	Bozhou	2014	23
4.16099	7.36878	4.69539	8	9.39925	0	20	0.123217	2.8	5.09375	0.330012	15.347	2.52033	0.088439	33.288	Bozhou	2015	23
4.05547	7.48493	4.87825	8	9.50711	0	20	0.102351	1.44	5.11799	0.316642	15.945	2.65975	0.095418	32.4437	Bozhou	2016	23
4.05171	7.7353	5.14462	10	9.55811	0	20	0.136163	0.5	5.11799	0.321901	16.331	2.53133	0.095314	40.5171	Bozhou	2017	23
3.94297	7.90445	5.33175	10	9.65342	0	20	0.0721369	3.07	5.12396	0.311576	16.323	2.57433	0.085001	39.4297	Bozhou	2018	23
3.26112	5.82234	2.77827	18	7.72681	0	0			4.39544	0.215523	1.798	1.72514	0.057579	58.7001	Yichun, Heilongjiang	2008	24
2.99851	5.9482	3.0017	21	7.65064	1	0	-0.0763731	-7.18	4.39482	0.325844	-0.151007	1.64536	0.100137	62.9686	Yichun, Heilongjiang	2009	24
3.08048	6.04676	3.26684	22	7.67183	1	0	0.165429	-2.03	4.3926	0.345377	0.205011	1.81485	0.076784	67.7705	Yichun, Heilongjiang	2010	24
3.21814	6.18295	3.53261	23	7.70868	1	0	0.0854254	1.62	4.38577	0.407601	0.406	1.5675	0.075505	74.0172	Yichun, Heilongjiang	2011	24
3.08117	6.3004	3.79838	24	7.74153	1	0	0.114426	0.93	4.3895	0.348761	-0.143011	1.61874	0.094885	73.948	Yichun, Heilongjiang	2012	24
3.23811	6.37127	3.91402	27	8.81205	1	0	0.0921373	1.26	4.36818	0.328294	0.637994	2.53707	0.086842	87.429	Yichun, Heilongjiang	2013	24
3.429	6.44715	4.00003	28	8.85343	1	0	-0.134818	2.53	4.35671	0.47177	0.624994	2.49818	0.089303	96.0119	Yichun, Heilongjiang	2014	24
3.3564	6.57396	4.13357	23	8.85319	1	0	-0.075161	5.89	4.34238	0.786783	1.46401	2.5077	0.084187	77.1971	Yichun, Heilongjiang	2015	24
3.01999	6.91135	4.47859	25	8.87395	1	0	0.0440826	-2.62	4.31749	0.610501	0.386011	2.59814	0.086881	75.4998	Yichun, Heilongjiang	2016	24
3.17082	7.13776	4.73594	26	8.88221	1	0	0.0685081	1.36	4.30407	0.634713	0.922998	2.58749	0.083528	82.4413	Yichun, Heilongjiang	2017	24
3.06401	7.36866	4.98703	28	8.88767	1	0	0.0282297	5.54	4.29046	0.669271	1.08599	2.58914	0.091358	85.7922	Yichun, Heilongjiang	2018	24
3.97746	7.81642	5.24257	5	8.54889	0	3			5.89809	0.0564257	22.547	1.54188	0.243358	19.8873	Foshan	2008	25
3.91427	6.72971	5.32635	5	8.54189	1	8	0.106628	2.8	5.90708	0.0553809	23.189	1.45268	0.167215	19.5714	Foshan	2009	25
3.81953	7.94378	5.44921	5	8.55929	1	8	0.158966	0.450001	5.91591	0.0642919	22.731	1.42314	0.217215	19.0977	Foshan	2010	25
3.94036	6.88921	5.69427	11	8.56083	1	8	0.152151	-0.869999	5.92639	0.059068	22.073	2.55085	0.159144	43.344	Foshan	2011	25
3.95469	8.16905	5.90406	11	8.55787	1	8	0.00496483	1.25	5.9341	0.0656212	22.324	2.36194	0.214787	43.5016	Foshan	2012	25
3.94084	7.02087	6.06871	15	8.55731	1	8	0.058321	0.269997	5.94437	0.0696695	22.42	2.38645	0.213858	59.1126	Foshan	2013	25
3.83231	8.29306	6.20908	14	8.56434	1	8	0.0597229	0.260002	5.9548	0.070551	22.565	2.18314	0.221787	53.6523	Foshan	2014	25
3.67041	7.13421	6.30632	15	8.56606	1	8	0.0728455	1.47	5.9635	0.0999424	23.09	2.29148	0.235715	55.0562	Foshan	2015	25
3.6423	8.42749	6.4389	15	8.57395	1	8	0.0753136	0.859997	5.99146	0.0806318	22.518	2.47177	0.286573	54.6345	Foshan	2016	25
3.71463	7.31243	6.57093	16	8.58802	1	8	0.0853081	2.17	6.04025	0.082455	22.675	2.3736	0.186644	59.434	Foshan	2017	25
3.57197	8.59877	6.71067	16	8.56851	1	8	0.0556011	1.18	6.07993	0.0811748	22.675	2.50074	0.209144	57.1516	Foshan	2018	25
3.44107	5.35564	2.37495	9	9.12812	1	5			4.41159	0.111802	5.14001	2.78408	0.047284	30.9697	Jiamusi	2008	26
3.32797	5.39953	2.40806	9	9.13086	1	5	0.0529242	-4.89	4.40048	0.138055	3.11401	2.80061	0.091849	29.9518	Jiamusi	2009	26
3.37858	5.54674	2.58025	9	9.13086	1	5	0.199745	-3.18	4.40672	0.128173	3.087	2.8433	0.085979	30.4072	Jiamusi	2010	26
3.55411	5.70044	2.71143	9	9.13406	1	5	0.178239	-1.77	4.40183	0.142096	3.49401	3.17008	0.050001	31.987	Jiamusi	2011	26
3.43884	5.69036	2.66076	9	9.13806	1	5	0.0764189	1.31	4.39198	0.157837	2.90301	3.04382	0.090545	30.9496	Jiamusi	2012	26
3.51718	5.90318	2.93301	11	9.50767	2	5	0.0967331	-1.07	4.37071	0.207679	3.036	3.94104	0.095436	38.689	Jiamusi	2013	26
3.61936	5.99096	2.93717	11	9.51044	2	5	0.0612917	6.72	4.36945	0.211802	3.33599	3.67721	0.068588	39.8129	Jiamusi	2014	26
3.4872	6.7065	3.85439	11	9.50944	2	7	0.0487061	2.51	4.35157	0.219083	4.57299	4.0013	0.059023	38.3592	Jiamusi	2015	26
3.47914	6.23107	3.07731	11	9.50948	2	7	0.0599842	1.23	4.35671	0.223609	3.289	4.06765	0.079023	38.2705	Jiamusi	2016	26
3.6125	6.93858	4.21804	13	9.52026	2	7	0.0556917	0.720001	4.34381	0.187114	3.983	3.91774	0.057284	46.9625	Jiamusi	2017	26
3.3918	6.60868	3.48124	15	9.67283	2	7	0.0556917	0.720001	4.33073	0.178165	4.02099	3.79687	0.061305	50.877	Jiamusi	2018	26
4.56002	7.55348	4.54981	11	9.75811	0	9			4.659	0.111769	13.853	1.614	0.066828	50.1602	Baoding	2008	27
4.56762	7.73507	4.76285	16	9.77463	0	9	0.206707	-4.28	4.66579	0.100743	13.645	1.65615	0.05529	73.0819	Baoding	2009	27
4.55239	7.94514	5.01606	16	9.79021	0	9	0.122237	0.560001	4.66438	0.137212	13.088	1.62092	0.048078	72.8382	Baoding	2010	27
4.61177	8.13367	5.26637	15	9.80405	0	9	0.233132	-5.27	4.68306	0.141855	12.285	2.27684	0.059136	69.1765	Baoding	2011	27
4.53694	8.29488	5.51613	14	9.85266	0	9	0.107483	-1.04	4.68491	0.132632	12.093	2.30815	0.067116	63.5171	Baoding	2012	27
4.74803	8.46817	5.76761	16	9.94256	0	9	0.00515175	1.42	4.67189	0.168901	12.42	2.36123	0.068366	75.9684	Baoding	2013	27
4.77544	8.66592	6.02161	16	9.89015	0	9	-0.329004	3.66	4.70502	0.213507	13.531	2.14007	0.049232	76.407	Baoding	2014	27
4.60266	8.80237	6.41786	16	9.99884	0	9	0.607459	-2.75	5.64279	0.193095	13.222	2.19792	0.06029	73.6426	Baoding	2015	27
4.48406	9.00138	6.64566	15	9.95232	0	9	0.118183	0.209999	5.65249	0.179453	13.315	2.13569	0.056924	67.2609	Baoding	2016	27
4.37169	9.15818	6.86373	15	9.95232	0	9	0.173035	10.31	5.64897	0.0887895	13.408	2.03638	0.061828	65.5753	Baoding	2017	27
4.16743	9.30745	7.07353	15	9.85341	0	9	-0.0137596	0.200001	5.66296	0.544576	13.137	2.04507	0.046828	62.5115	Baoding	2018	27
3.3205	6.17587	3.03656	6	9.35184	1	5			4.47893	0.145868	15.693	1.76014	0.130418	19.923	Baoshan	2008	28
3.33657	6.3295	3.19835	6	9.36169	2	5	0.107487	0.760002	4.4892	0.168734	16.399	1.87985	0.088096	20.0194	Baoshan	2009	28
3.40238	6.43125	3.45763	6	9.36845	2	5	0.156445	1.35	4.49981	0.193387	16.327	1.80109	0.148334	20.4143	Baoshan	2010	28
3.32527	6.55308	3.70981	6	9.41865	2	6	0.169888	-1.1	4.50535	0.196453	16.02	1.88557	0.107858	19.9516	Baoshan	2011	28
3.35574	6.69258	3.94868	6	9.44399	2	6	0.159054	-0.310001	4.51196	0.251864	16.39	1.81804	0.116132	20.1344	Baoshan	2012	28
3.32863	6.85898	4.19811	6	9.46444	2	6	0.119131	0.740002	4.51852	0.214931	16.476	1.79843	0.103513	19.9718	Baoshan	2013	28
3.36741	7.49875	4.53603	6	9.4793	2	6	0.123156	0.559998	4.52829	0.205487	16.426	2.0789	0.095358	20.2044	Baoshan	2014	28
3.45799	7.15491	4.73435	6	9.51727	2	6	0.100906	3.16	4.52613	0.229232	16.376	1.99004	0.102501	20.7479	Baoshan	2015	28
3.24609	7.51467	5.15906	6	9.51148	2	6	0.109815	0.390003	4.5326	0.217293	16.504	1.90566	0.128692	19.4765	Baoshan	2016	28
3.25391	7.82898	5.66336	10	9.5372	2	6	0.104466	-0.260002	4.54329	0.240147	16.673	1.90676	0.122382	32.5391	Baoshan	2017	28
3.16221	8.00072	5.82216	10	9.54947	2	6	0.0910759	-1.82	4.54329	0.231914	16.298	1.92604	0.120061	31.6221	Baoshan	2018	28
4.21658	6.83992	3.75734	13	10.0873	0	31			4.96675	0.161644	15.705	1.98323	0.14081	54.8155	Xinyang	2008	29
4.17344	6.97187	3.97666	14	10.0874	0	31	0.0433779	-1.53	4.98189	0.18881	15.624	1.99023	0.105075	58.4282	Xinyang	2009	29
4.21228	7.13179	4.13224	14	10.0944	0	31	0.169403	-1.42	4.99532	0.191282	15.772	1.96311	0.11831	58.972	Xinyang	2010	29
4.29346	7.31588	4.33771	16	9.97868	0	31	0.147195	0.599998	5.00462	0.214155	15.337	1.84647	0.085883	68.6953	Xinyang	2011	29
4.12359	7.50061	4.61231	16	10.1143	0	31	0.0774336	-0.380001	5.00395	0.104611	15.632	1.75264	0.104266	65.9775	Xinyang	2012	29
4.26453	7.63819	4.7566	18	10.1165	0	31	0.14278	1.42	5.0073	0.101496	16.587	2.08623	0.108089	76.7615	Xinyang	2013	29
4.18285	7.62432	4.76628	19	10.1168	0	31	0.13077	0.329998	5.0186	0.097162	15.991	2.07264	0.128016	79.4742	Xinyang	2014	29
4.1578	7.87774	4.9153	19	9.9909	0	31	0.0630512	1.75	5.0324	0.214485	15.931	2.07117	0.108825	78.9982	Xinyang	2015	29
4.00983	7.97952	5.15242	19	10.0569	0	31	0.0778236	2.14	5.04343	0.205861	16.331	2.10853	0.145369	76.1867	Xinyang	2016	29
3.94414	8.18409	5.29918	21	10.1899	0	38	0.0901728	1.64	5.04986	0.20389	16.505	2.037	0.150222	82.8269	Xinyang	2017	29
3.90613	8.30372	5.7521	21	10.1954	0	38	0.0411119	3.86	5.05625	0.222167	16.37	2.18876	0.116913	82.0287	Xinyang	2018	29
3.55868	3.89549	1.84174	0	6.40639	4	17			3.65377	0.070398	10.288	2.15595	0.012105	0	Karamay	2008	30
3.54669	4.61888	1.74822	1	6.66568	4	17	-0.319674	4.09	3.6725	0.0889363	9.65801	2.24714	0.015977	3.54669	Karamay	2009	30
3.43412	4.72518	2.05797	1	6.84588	4	17	0.392777	-2.91	3.62461	0.0769956	8.98901	2.04931	0.028934	3.43412	Karamay	2010	30
3.52259	4.8935	2.42737	2	6.85793	4	17	0.119547	0.389999	3.63231	0.0789628	9.26599	2.06558	0.02369	7.04518	Karamay	2011	30
3.54213	4.72765	2.77994	2	6.91165	4	17	0.0111885	1.32	3.627	0.0865608	8.85201	2.17658	0.019574	7.08425	Karamay	2012	30
3.56108	5.67501	3.18225	1	7.0076	4	20	0.0509825	11.02	3.63495	0.0935536	10.277	2.09446	0.022044	3.56108	Karamay	2013	30
3.56634	5.81745	3.27523	1	7.13648	4	20	-0.00639248	1.42	3.66356	0.110738	9.27899	2.28978	0.013385	3.56634	Karamay	2014	30
3.45518	5.84904	3.72393	2	7.0076	4	20	-0.29768	10.05	3.4002	0.142453	10.924	2.67834	0.018019	6.91035	Karamay	2015	30
3.37214	6.01087	3.57263	2	7.30519	4	20	-0.0134859	-4.37	3.4012	0.160328	9.85201	2.39766	0.026983	6.74428	Karamay	2016	30
3.55414	6.25594	4.30715	2	7.0076	4	20	0.181389	-0.6	3.43399	0.149482	10.373	2.41158	0.013202	7.10827	Karamay	2017	30
3.33345	6.61242	4.6119	2	7.46394	4	20	0.18761	-2.45	3.43399	0.14696	9.36901	2.60407	0.01433	6.6669	Karamay	2018	30
4.08936	6.16912	3.25128	11	9.68147	0	5			5.21564	0.312247	15.858	2.08292	0.135065	44.983	Lu'an	2008	31
4.07435	6.12444	3.48568	12	9.49228	0	5	0.104873	-0.0100021	5.22117	0.379824	15.929	2.05595	0.132886	48.8922	Lu'an	2009	31
4.09939	6.48112	3.6583	12	9.69283	0	5	0.264364	3.82	5.22854	0.120031	15.954	2.06764	0.173975	49.1927	Lu'an	2010	31
4.09539	6.88701	4.19705	18	9.694	0	5	0.255275	-8.76	5.23325	0.358722	15.638	1.46995	0.124937	73.717	Lu'an	2011	31
3.97105	7.24295	4.5847	18	10.0985	0	5	0.14947	-0.75	5.23164	0.355115	15.852	1.46825	0.112373	71.479	Lu'an	2012	31
4.09689	7.41821	4.75988	27	10.0172	0	6	0.276431	-2.76	5.23963	0.335435	16.445	1.644	0.111411	110.616	Lu'an	2013	31
4.126	7.79298	5.10291	27	10.0178	0	6	0.082118	0.23	5.24228	0.36833	15.93	1.66759	0.148014	111.402	Lu'an	2014	31
4.00258	7.9821	5.08818	32	10.0106	0	6	0.0648632	1.87	5.24871	0.38466	16.017	1.66564	0.143014	128.082	Lu'an	2015	31
3.84386	8.18649	5.54713	33	9.90643	0	6	0.243182	1.17	5.39363	0.362221	16.423	1.62502	0.204168	126.847	Lu'an	2016	31
3.88382	8.40965	5.48164	37	9.9486	0	6	0.0995512	4.03	5.39363	0.377904	16.623	1.4923	0.141604	143.701	Lu'an	2017	31
3.75745	8.59587	6.05397	37	10.003	0	6	0.0584707	5.54	5.39363	0.385784	16.514	1.5703	0.155129	139.026	Lu'an	2018	31
3.69584	5.28023	2.54572	2	9.3101	0	4			3.91522	0.151662	13.897	2.29542	0.185626	7.39168	Liupanshui	2008	32
3.66697	5.66593	2.40674	2	9.33715	0	12	0.0646563	5.87	3.96935	0.187516	14.801	2.47761	0.107068	7.33395	Liupanshui	2009	32
3.6215	5.62402	2.45187	2	9.36332	0	12	0.181682	-0.48	3.90379	0.192053	14.798	2.39369	0.12029	7.243	Liupanshui	2010	32
3.71872	6.09895	3.46294	3	9.38472	0	12	0.172834	-0.25	3.906	0.0865873	13.437	2.13669	0.089665	11.1562	Liupanshui	2011	32
3.72723	5.9336	3.52394	3	9.39787	0	12	0.16227	0.34	3.91002	0.095687	13.733	2.02754	0.13428	11.1817	Liupanshui	2012	32
3.7307	6.41673	3.82925	3	9.41104	1	12	0.144857	0.610001	3.85227	0.0963245	14.808	2.05807	0.10577	11.1921	Liupanshui	2013	32
3.81775	6.94039	4.06493	3	9.46503	1	12	0.146665	1.88	3.86283	0.0749582	14.561	1.98542	0.168655	11.4533	Liupanshui	2014	32
3.66784	7.1319	4.31509	4	9.52262	1	12	0.112771	4.53	3.84246	0.0889677	14.981	1.8795	0.153415	14.6714	Liupanshui	2015	32
3.60762	7.55088	4.8335	4	9.53976	1	12	0.094883	2.18	3.85015	0.08384	14.786	1.86557	0.141299	14.4305	Liupanshui	2016	32
3.60094	8.00699	5.30574	7	9.56291	1	12	0.0997467	-0.639999	3.8712	0.075919	14.71	1.68477	0.129232	25.2066	Liupanshui	2017	32
3.44208	8.35056	5.71063	7	9.57297	1	12	0.00764275	5.82	3.89182	0.0868006	14.638	1.68934	0.130049	24.0945	Liupanshui	2018	32
4.06863	6.26212	3.43889	8	8.81035	8	19			5.34706	0.112318	8.44799	1.3704	0.042501	32.549	Lanzhou	2008	33
4.03457	6.55449	3.72052	8	8.82673	8	19	0.102492	0.310001	5.34934	0.113784	8.01299	1.60106	0.033001	32.2766	Lanzhou	2009	33
4.03967	6.79179	4.16016	8	8.84592	8	19	0.0861101	0.66	5.34882	0.133897	7.85601	1.70026	0.035834	32.3174	Lanzhou	2010	33
4.11264	7.20111	4.58578	8	8.88329	8	19	0.216638	-0.0100021	5.34281	0.129328	7.63799	2.5028	0.030334	32.9011	Lanzhou	2011	33
4.06199	7.49867	4.94686	8	8.95087	8	19	0.20962	-2.4	5.32982	0.120366	7.26599	2.3576	0.038168	32.4959	Lanzhou	2012	33
4.08527	7.86596	5.28906	7	8.9515	8	19	0.105339	2.85	5.50979	0.132609	8.76101	2.4116	0.037001	28.5969	Lanzhou	2013	33
4.05868	8.0169	5.45224	7	8.95293	8	19	0.102669	7.79	5.48272	0.140458	8.329	2.52053	0.046668	28.4108	Lanzhou	2014	33
3.93539	8.21641	5.67579	11	8.95568	8	19	0.0514545	2.9	5.32174	0.165346	8.99899	2.66506	0.027001	43.2892	Lanzhou	2015	33
3.96312	8.58271	6.10495	11	8.9865	8	19	0.0776939	2.23	5.32788	0.188882	8.92901	2.6432	0.041834	43.5944	Lanzhou	2016	33
3.92119	8.60014	6.12672	9	8.96808	8	19	0.107817	0.459999	5.33272	0.168146	8.62701	2.54626	0.042501	35.2907	Lanzhou	2017	33
3.8009	8.81278	6.38764	10	9.00541	8	19	0.0665932	1.12	5.34233	0.152206	8.69799	2.59173	0.068334	38.009	Lanzhou	2018	33
4.21904	6.3287	3.46017	0	9.17215	0	14			4.9506	0.148917	17.384	1.17277	0.107693	0	Neijiang	2008	34
4.21408	6.6309	3.69413	0	9.16754	0	14	0.122849	-2.17	4.95392	0.160989	17.991	1.28861	0.08577	0	Neijiang	2009	34
4.31938	6.88289	3.98723	0	9.17451	0	14	0.20596	-2.78	4.95195	0.165081	17.398	1.14338	0.137693	0	Neijiang	2010	34
4.25262	7.06342	4.25849	1	9.18983	0	14	0.208946	-1.81	4.95583	0.179342	17.655	1.6363	0.072117	4.25262	Neijiang	2011	34
4.17636	7.22923	4.46853	1	9.21246	0	14	0.135146	-0.26	4.95723	0.17835	17.365	1.56477	0.142117	4.17636	Neijiang	2012	34
4.33528	7.48979	4.71208	2	9.21244	0	14	0.0858755	0.83	4.96144	0.140836	19.249	1.68877	0.12327	8.67056	Neijiang	2013	34
4.083	7.71053	4.92711	2	9.22395	0	14	0.0779848	1.1	4.96284	0.196193	18.085	1.7543	0.13404	8.16601	Neijiang	2014	34
4.04096	7.89549	5.1445	3	9.23142	0	15	0.0292377	1.91	4.95216	0.206851	18.682	1.666	0.119232	12.1229	Neijiang	2015	34
3.94493	8.10344	5.37754	3	9.232	0	15	0.0810242	4.53	4.94876	0.198259	18.207	1.64277	0.096347	11.8348	Neijiang	2016	34
3.84873	8.26862	5.5773	6	9.3408	0	15	0.0117903	10.38	4.94164	0.124518	18.181	1.6643	0.077886	23.0924	Neijiang	2017	34
3.64006	8.36355	5.74309	6	9.44668	0	15	0.0580549	7.42	4.94164	0.140231	18.16	1.74507	0.113847	21.8404	Neijiang	2018	34
3.83572	6.08941	4.15868	3	8.81685	0	3			4.94492	0.0891868	6.734	1.52633	0.040001	11.5071	Baotou	2008	35
3.89575	6.26904	4.56914	4	8.81359	0	3	0.301699	-3.27	4.95216	0.0826562	7.31899	1.49766	0.034251	15.583	Baotou	2009	35
3.96996	6.40419	4.70773	4	8.8167	0	3	0.141775	-0.710003	4.95934	0.0745123	7.07198	1.45713	0.036751	15.8798	Baotou	2010	35
3.91666	6.55664	4.82797	4	8.83361	0	3	0.171112	0.290001	4.96912	0.0456597	7.12301	1.8224	0.033084	15.6666	Baotou	2011	35
3.9176	6.65025	5.04665	4	8.8339	0	3	0.119896	0.459999	4.97811	0.0792542	6.251	1.715	0.051584	15.6704	Baotou	2012	35
3.84915	6.74135	5.33903	4	8.83506	0	3	0.054966	5.14	4.98634	0.107358	8.51699	1.84126	0.033918	15.3966	Baotou	2013	35
3.88474	6.84516	5.57776	4	8.84044	0	3	0.0525227	1.82	4.99043	0.0872684	8.52499	1.74706	0.052168	15.539	Baotou	2014	35
3.88181	6.94785	5.78652	7	8.84159	0	3	0.0749664	-0.580002	5.04742	0.0953888	8.592	1.90153	0.030501	27.1727	Baotou	2015	35
3.80975	7.10187	5.99786	7	9.0993	0	3	0.0419617	1.31	5.04986	0.0971476	8.29199	1.885	0.046168	26.6682	Baotou	2016	35
3.79527	7.26727	6.2273	11	9.11185	0	3	-0.365103	3.61	5.04986	0.109623	9.09799	1.87913	0.032918	41.748	Baotou	2017	35
3.65626	7.37847	6.36556	11	9.12369	0	3	0.0722294	0.0500031	5.04986	0.112496	8.65301	2.01713	0.052001	40.2189	Baotou	2018	35
4.4388	9.5861	7.71135	52	9.92039	14	6			7.0551	0.183443	10.473	2.20153	0.069369	230.818	Beijing	2008	36
4.53484	9.7214	7.80112	66	9.9406	14	6	0.147987	2.34	7.06871	0.185365	10.52	2.36296	0.054857	299.3	Beijing	2009	36
4.52393	9.81962	7.92679	67	9.95772	14	6	0.149635	-0.43	7.07928	0.18785	9.64999	2.42907	0.064857	303.103	Beijing	2010	36
4.51761	9.9714	8.07566	77	9.96872	14	8	0.141262	0.970001	7.09598	0.195072	10.268	2.52484	0.067975	347.856	Beijing	2011	36
4.43871	10.0491	8.19608	76	9.97547	14	8	0.095396	0.379997	7.11192	0.201435	9.669	2.5333	0.073392	337.342	Beijing	2012	36
4.54115	10.1445	8.28509	78	9.98388	14	8	0.0867329	0.400002	7.12705	0.20845	10.263	2.37156	0.063449	354.21	Beijing	2013	36
4.45011	10.1716	8.36197	78	9.99195	14	8	0.0898361	0.559998	7.14037	0.207191	11.25	2.3018	0.053579	347.109	Beijing	2014	36
4.39369	10.2191	8.37201	81	9.9936	14	8	0.0906963	1.83	7.2043	0.249307	10.852	2.2217	0.061122	355.889	Beijing	2015	36
4.28257	10.2588	8.52158	81	10	14	8	0.109159	0.580002	7.21744	0.249587	10.858	2.2512	0.078363	346.888	Beijing	2016	36
4.09857	10.2885	8.54254	110	10	14	8	0.08745	0.329994	7.2145	0.243423	11.277	2.19468	0.068004	450.842	Beijing	2017	36
3.91238	10.3448	8.69326	110	10.0104	14	8	0.0790691	0.420006	7.22694	0.24629	10.799	2.19125	0.058349	430.361	Beijing	2018	36
3.72656	6.55328	3.69082	6	7.8148	8	25			4.08278	0.104213	22.42	3.168	0.315418	22.3593	Beihai	2008	37
3.55504	6.70531	3.96415	7	7.78945	8	25	0.0411415	4.85	4.10132	0.149959	23.413	3.2375	0.173543	24.8853	Beihai	2009	37
3.53645	6.85298	4.24397	7	7.78945	8	25	0.248483	-3.98	4.12261	0.162982	23.492	3.17583	0.155834	24.7551	Beihai	2010	37
3.74038	7.01221	4.48598	8	7.85477	8	25	0.268489	-1.3	4.13677	0.170947	22.305	3.28066	0.186043	29.923	Beihai	2011	37
3.6348	7.18696	4.73057	8	7.81883	8	25	0.298518	-6.67	4.13677	0.152025	23.097	3.18966	0.243751	29.0784	Beihai	2012	37
3.70656	7.33546	4.96709	8	7.85825	8	25	0.195434	-1.47	4.15261	0.125074	23.25	3.21666	0.255209	29.6525	Beihai	2013	37
3.55608	7.45806	5.17629	8	7.91169	8	25	0.165285	-0.459999	4.15418	0.113494	23.478	2.948	0.260209	28.4486	Beihai	2014	37
3.42823	7.67675	5.41124	11	7.93621	8	25	0.0189714	1.61	4.17239	0.131881	24.218	2.777	0.216876	37.7105	Beihai	2015	37
3.36964	7.81369	5.65368	11	7.94987	8	25	0.127082	-0.309999	4.18965	0.134553	23.806	2.69216	0.201251	37.0661	Beihai	2016	37
3.42226	8.03442	5.91272	13	7.78072	8	25	0.220356	-2.04	4.20469	0.113207	23.671	2.74216	0.238543	44.4893	Beihai	2017	37
3.36682	8.28205	6.22626	13	7.99934	8	25	-0.0397663	5.34	4.23411	0.132523	23.91	2.7775	0.154793	43.7686	Beihai	2018	37
3.98016	6.82653	3.79603	6	9.75835	0	23			3.95814	0.0759057	13.597	1.4098	0.089801	23.881	Shiyan	2008	38
3.99217	7.0353	4.18062	11	9.84167	0	23	0.114185	2.56	3.96613	0.096298	13.406	1.24248	0.093851	43.9138	Shiyan	2009	38
4.01818	7.30586	3.8079	11	9.90239	0	23	0.342814	-10.48	3.98602	0.130865	13.526	1.1848	0.112651	44.2	Shiyan	2010	38
4.11079	7.53107	4.78943	14	10.0286	0	23	0.178563	0.0900002	3.98155	0.101888	13.306	1.25844	0.086401	57.551	Shiyan	2011	38
4.06191	7.75548	5.08858	15	10.0005	0	23	0.0458336	1.41	3.98713	0.10209	13.211	1.20556	0.090001	60.9286	Shiyan	2012	38
4.04458	7.96259	5.31379	20	10.0604	0	23	0.122026	-0.719997	3.99452	0.103156	13.556	1.38	0.074951	80.8916	Shiyan	2013	38
3.90185	8.14764	5.49594	22	10.1008	0	23	0.10489	3.03	4.76984	0.103932	13.427	1.46024	0.089551	85.8407	Shiyan	2014	38
3.95053	8.2969	5.70655	24	10.2032	1	23	0.0498838	0.899998	4.77001	0.076771	13.183	1.90732	0.072351	94.8127	Shiyan	2015	38
3.85968	8.45613	5.8922	23	10.2393	1	23	0.2048	-1.78	4.77912	0.0718431	13.845	1.81988	0.081901	88.7726	Shiyan	2016	38
3.76846	8.62314	6.07535	31	10.2393	1	24	0.145329	-2.05	4.77068	0.0846161	13.595	1.66048	0.143101	116.822	Shiyan	2017	38
3.65745	8.78188	6.37656	31	10.3022	1	24	0.0531521	2.35	4.77912	0.142706	13.488	1.80864	0.086051	113.381	Shiyan	2018	38
4.14119	8.5351	6.52973	14	9.22671	10	27			6.29386	0.109696	16.216	2.68006	0.112418	57.9767	Nanjing	2008	39
4.11938	8.63664	6.65729	18	9.26008	10	27	0.104206	1.34	6.30256	0.110916	16.457	2.66406	0.154126	74.1488	Nanjing	2009	39
4.09696	8.77915	6.82476	19	9.28266	10	27	0.165697	-0.209999	6.30695	0.110086	16.286	2.59493	0.144709	77.8422	Nanjing	2010	39
4.06656	8.90003	6.99568	22	9.29303	10	27	0.204348	1.73	6.31282	0.109651	16.093	2.66906	0.128501	89.4643	Nanjing	2011	39
3.98025	9.00137	7.13554	25	9.30836	10	27	0.1549	0.810001	6.3159	0.1087	16.036	2.79436	0.123043	99.5063	Nanjing	2012	39
4.13783	9.07416	7.20288	30	9.31758	10	27	0.214212	-1.07	6.4663	0.106207	16.87	2.65233	0.109793	124.135	Nanjing	2013	39
4.21485	9.15662	7.31653	30	9.33344	10	27	0.0961933	2.11	6.47497	0.104436	16.527	2.5041	0.138293	126.446	Nanjing	2014	39
4.06892	9.21558	7.41035	31	9.33291	10	27	0.0971584	0.829998	6.48219	0.10756	16.395	2.53913	0.185709	126.137	Nanjing	2015	39
3.93337	9.28006	7.52259	31	9.32478	10	27	0.0773983	1.07	6.49678	0.111762	16.752	2.567	0.216251	121.935	Nanjing	2016	39
3.86343	9.34651	7.63823	35	9.33441	10	27	0.109215	1.34	6.52356	0.115585	16.959	2.46296	0.142459	135.22	Nanjing	2017	39
3.82808	9.41479	7.75998	35	9.27172	10	27	0.0901604	1.31	6.54679	0.119553	17.002	2.52146	0.143334	133.983	Nanjing	2018	39
4.20581	6.70144	3.91475	4	9.69199	1	2			5.2601	0.204297	17.393	1.05756	0.135436	16.8232	Nanchong	2008	40
4.21032	7.00535	4.28379	5	9.87555	1	2	0.132465	-1.47	5.2645	0.225178	17.778	0.993128	0.100762	21.0516	Nanchong	2009	40
4.27499	7.17694	4.52241	5	9.87648	1	2	0.196792	-2.07	5.26486	0.215072	17.508	1.34217	0.123697	21.375	Nanchong	2010	40
4.2175	7.3211	4.81346	5	9.9176	1	10	0.216642	-1.59	5.26992	0.228518	17.808	1.46443	0.111414	21.0875	Nanchong	2011	40
4.15028	7.5115	5.05176	5	9.93137	1	10	0.144066	-0.65	5.27607	0.23372	17.59	1.19374	0.130327	20.7514	Nanchong	2012	40
4.19603	7.84496	5.35067	12	9.97026	1	10	0.100897	1.03	5.28168	0.238795	18.906	1.32513	0.112827	50.3523	Nanchong	2013	40
4.01392	8.03267	5.53861	13	10.0189	1	10	0.0689955	2.52	5.28371	0.250898	17.817	1.35008	0.122827	52.1809	Nanchong	2014	40
3.98128	8.2236	5.77705	14	10.0213	1	10	0.061368	1.37	5.27033	0.244656	18.847	1.33052	0.118805	55.738	Nanchong	2015	40
3.89856	8.35535	5.92856	15	10.0257	1	10	0.0880575	3.83	5.273	0.261957	17.875	2.02069	0.102392	58.4784	Nanchong	2016	40
3.74651	8.47588	6.12915	13	10.0257	1	10	0.12123	4.52	5.26786	0.278795	17.61	1.98087	0.129458	48.7047	Nanchong	2017	40
3.69251	8.65479	6.36237	13	10.0297	1	10	0.101107	0.450001	5.26786	0.284872	17.603	2.10678	0.105762	48.0026	Nanchong	2018	40
3.95343	7.85282	4.97827	8	9.24956	8	8			5.57553	0.126871	20.977	1.71943	0.207089	31.6274	Nanning	2008	41
3.78263	8.03411	5.20796	11	9.24706	8	8	0.15955	1.92	5.58777	0.130491	22.146	1.88854	0.133589	41.6089	Nanning	2009	41
3.78847	8.09857	5.47615	11	9.26559	8	8	0.166199	-1.89	5.60116	0.131498	21.783	1.85044	0.171972	41.6732	Nanning	2010	41
3.9444	8.38923	5.74753	17	9.35253	8	9	0.192696	-0.919998	5.60874	0.128354	20.842	1.67887	0.150148	67.0548	Nanning	2011	41
3.92421	8.54735	6.0035	17	9.37735	8	9	0.122547	0.48	5.61532	0.14054	21.413	1.61571	0.13706	66.7115	Nanning	2012	41
3.95351	8.67869	6.17202	19	9.40884	8	9	0.12117	-1.72	5.63372	0.140638	21.44	1.6367	0.184913	75.1167	Nanning	2013	41
3.8356	8.84642	6.41513	19	9.43016	8	9	0.144686	-0.299999	5.65038	0.13369	21.536	1.59451	0.156119	72.8763	Nanning	2014	41
3.70229	9.01326	6.61163	28	9.44595	8	9	0.0844975	1.39	5.67147	0.134433	22.017	1.54367	0.176325	103.664	Nanning	2015	41
3.6092	9.16494	6.82398	28	9.44562	8	9	0.0920067	0.380001	5.9135	0.136441	22.123	1.6668	0.183531	101.058	Nanning	2016	41
3.62863	9.3112	7.02885	25	9.45686	8	9	0.203938	-3.56	5.92693	0.132959	21.767	2.37289	0.187236	90.7157	Nanning	2017	41
3.50736	9.48494	7.23743	25	9.46839	8	9	-0.0361271	9.32	5.95842	0.151904	21.587	2.52748	0.154207	87.684	Nanning	2018	41
3.66224	7.04128	3.59649	5	9.50614	1	15			3.89488	0.0955528	17.895	1.40108	0.169916	18.3112	Nanping	2008	42
3.53262	7.07923	4.9306	7	9.5097	1	16	0.0711012	1.77	3.89732	0.115921	18.131	1.43481	0.175679	24.7283	Nanping	2009	42
3.45233	7.18413	5.056	9	9.52252	1	16	0.144184	-2.08	3.90661	0.118941	17.748	1.47922	0.274874	31.071	Nanping	2010	42
3.55801	7.36165	5.25833	15	9.5277	1	16	0.175999	-1.01	3.906	0.153994	17.795	1.3961	0.127543	53.3702	Nanping	2011	42
3.53978	7.51769	5.42211	15	9.55627	1	16	0.0704956	0.75	3.906	0.136317	17.673	1.36318	0.244154	53.0966	Nanping	2012	42
3.46527	7.65297	5.55888	16	9.58397	1	16	0.0667	0.759998	3.91202	0.167949	18.249	1.39674	0.170255	55.4444	Nanping	2013	42
3.51611	7.82568	5.74767	17	9.612	1	16	0.0877676	1.71	3.918	0.15915	18.306	1.45898	0.25051	59.7738	Nanping	2014	42
3.39944	7.98156	5.92059	19	9.65214	1	16	0.488517	-0.440002	4.4519	0.186014	18.395	1.42478	0.251696	64.5894	Nanping	2015	42
3.32149	8.14402	6.14111	19	9.6565	1	16	0.0758572	0.940002	4.45435	0.186788	18.625	1.50664	0.283899	63.1082	Nanping	2016	42
3.36834	8.33105	6.38538	22	9.66865	1	16	0.127768	3.22	4.45435	0.182351	18.836	1.49851	0.188772	74.1036	Nanping	2017	42
3.22586	8.51576	6.6734	22	9.68116	1	16	0.0754213	0.210003	4.45435	0.182758	18.733	1.51064	0.181442	70.9688	Nanping	2018	42
3.96351	6.96878	4.34655	8	9.13874	8	11			5.40758	0.0879747	18.854	2.32752	0.168101	31.7081	Nanchang	2008	43
3.92205	7.12158	4.46422	8	9.15059	8	12	0.105736	0.860001	5.40493	0.0962206	18.924	2.1428	0.162701	31.3764	Nanchang	2009	43
3.89154	7.32059	4.61607	8	9.18492	8	12	0.185802	3.94	5.35659	0.103271	18.643	2.08912	0.250501	31.1323	Nanchang	2010	43
4.01035	7.65414	4.98765	9	9.23733	8	12	0.189373	-7.64	5.3968	0.107766	18.514	2.1744	0.138701	36.0931	Nanchang	2011	43
3.92632	7.87415	5.3054	9	9.29229	8	12	0.12978	7.25	5.41699	0.109101	18.15	2.05536	0.242501	35.3368	Nanchang	2012	43
3.94418	8.10264	5.62387	10	9.28943	8	12	0.0879097	0.190002	5.4223	0.121615	19.232	2.19744	0.175001	39.4418	Nanchang	2013	43
3.89239	8.36353	5.95638	11	9.32072	8	12	0.0828819	-0.540001	5.43851	0.128466	19.019	1.98032	0.218701	42.8163	Nanchang	2014	43
3.75731	8.57408	6.28678	15	9.32367	8	12	0.211134	-1.55	5.70548	0.1346	18.885	2.05808	0.254301	56.3597	Nanchang	2015	43
3.74426	8.77861	6.62379	15	9.34023	8	12	0.0869064	1.01	5.71043	0.133515	19.225	2.1116	0.237301	56.164	Nanchang	2016	43
3.75596	8.88458	6.79035	20	9.3404	8	12	0.0981236	0.75	5.72031	0.130074	19.287	2.01544	0.208801	75.1193	Nanchang	2017	43
3.43774	9.0567	6.97747	21	9.32892	8	12	0.0890999	1.42	5.73979	0.135974	19.247	1.99976	0.187601	72.1925	Nanchang	2018	43
3.94278	7.17343	5.02603	3	9.61514	4	13			4.47187	0.109332	15.789	2.93735	0.139287	11.8283	Nantong	2008	44
3.96704	7.32268	5.21657	5	9.64251	4	13	0.632873	-1.56	5.35441	0.0894317	16.056	2.82935	0.159108	19.8352	Nantong	2009	44
3.84496	7.49182	5.42903	5	9.76853	4	13	0.196007	3.45	5.35441	0.0953944	15.827	2.9695	0.146251	19.2248	Nantong	2010	44
3.86346	7.67345	5.63118	6	9.78639	4	13	0.134974	0.359997	5.35564	0.108205	15.467	2.3515	0.114644	23.1808	Nantong	2011	44
3.46923	7.8049	5.79114	6	9.79342	4	13	0.0979538	1.26	5.35611	0.123223	15.575	2.47293	0.11518	20.8154	Nantong	2012	44
4.03394	7.91524	5.8752	8	9.7979	4	13	0.0822182	-0.350002	5.358	0.118401	16.779	2.46893	0.114376	32.2715	Nantong	2013	44
3.99852	8.03465	6.01183	8	9.80339	4	13	0.0925026	4.4	5.36035	0.124599	16.383	2.3205	0.139733	31.9882	Nantong	2014	44
3.97772	8.13316	6.13406	9	9.81225	4	13	0.0784416	1.35	5.36162	0.131565	16.439	1.94707	0.189555	35.7995	Nantong	2015	44
3.81443	8.24568	6.27527	9	9.82163	4	13	0.0888386	2.72	5.36598	0.119011	16.991	1.98021	0.216876	34.3299	Nantong	2016	44
3.68345	8.35857	6.41527	10	9.83922	4	13	0.145489	-0.32	5.36598	0.111658	17.098	1.8495	0.128662	36.8345	Nantong	2017	44
3.65623	8.47375	6.55729	10	9.85251	4	13	0.0630398	0.0900002	5.37064	0.111479	17.094	2.01314	0.136698	36.5623	Nantong	2018	44
4.22734	6.86925	4.07794	11	10.5087	4	26			5.20521	0.151668	15.793	1.7254	0.086751	46.5008	Nanyang	2008	45
4.27422	7.01579	4.34103	12	10.5163	4	26	0.106435	5.05	5.22208	0.165025	15.763	1.6744	0.099251	51.2907	Nanyang	2009	45
4.29747	7.13358	4.49346	13	10.5224	4	26	0.166314	-1.98	5.23915	0.168474	15.944	1.7169	0.125251	55.8671	Nanyang	2010	45
4.40596	7.28083	4.62805	16	10.4232	4	26	0.125101	0.59	5.25227	0.193526	15.854	1.7623	0.084001	70.4953	Nanyang	2011	45
4.32631	7.48684	4.91095	16	10.5454	4	26	0.0625772	2.21	5.26889	0.20584	16.045	1.8704	0.077501	69.221	Nanyang	2012	45
4.41083	7.61593	5.05935	25	10.5455	4	26	0.0844965	1.32	5.22575	0.2047	16.82	1.9328	0.088501	110.271	Nanyang	2013	45
4.23683	7.58592	5.06306	25	10.5455	4	26	0.0668936	3.72	5.23057	0.204296	15.877	2.6354	0.071376	105.921	Nanyang	2014	45
4.25483	7.87483	5.37435	24	10.4332	4	26	0.0483017	3.96	5.23745	0.21511	15.629	2.6461	0.080501	102.116	Nanyang	2015	45
4.10047	7.98753	5.45852	26	10.4782	4	26	0.0719252	2.79	5.24175	0.212845	16.2	2.6361	0.089126	106.612	Nanyang	2016	45
4.02436	8.6393	5.63942	29	10.596	4	26	0.0531378	3.45	5.24702	0.199288	16.161	2.5653	0.097126	116.706	Nanyang	2017	45
4.02601	8.30617	5.90209	29	10.5928	4	26	0.0675259	2.22	5.31321	0.201507	15.987	2.6886	0.117251	116.754	Nanyang	2018	45
3.87881	7.69399	5.719	7	7.51643	8	28			5.15716	0.152619	20.971	2.64835	0.145442	27.1516	Xiamen	2008	46
3.87519	7.5587	5.71592	11	7.53583	8	28	0.107595	5.38	5.17615	0.154298	21.342	2.68741	0.110442	42.6271	Xiamen	2009	46
3.79724	7.75559	5.91626	11	7.53155	8	28	0.170446	-2.41	5.19412	0.148998	20.971	2.73482	0.166619	41.7696	Xiamen	2010	46
3.72203	7.91929	6.08024	9	7.53476	8	28	0.209152	-1.2	5.22198	0.15322	20.869	3.28411	0.108089	33.4983	Xiamen	2011	46
3.61608	8.06857	6.23807	10	7.56268	8	28	0.103804	2.38	5.25175	0.163637	21.065	3.16694	0.146619	36.1608	Xiamen	2012	46
3.64068	8.1961	6.36165	13	7.60837	8	28	0.0689487	1.27	5.28219	0.171211	21.361	3.19435	0.176619	47.3288	Xiamen	2013	46
3.70375	8.59544	6.58007	13	7.61786	8	28	0.0812378	3.07	5.31517	0.167478	21.493	3.03317	0.12456	48.1487	Xiamen	2014	46
3.58775	8.70564	6.7544	15	7.63337	8	28	0.0571251	1.04	5.35257	0.187872	21.716	3.18553	0.171766	53.8162	Xiamen	2015	46
3.58418	8.82043	6.87653	15	7.69509	8	28	0.0878429	2.86	5.39816	0.200472	21.684	3.37447	0.238383	53.7626	Xiamen	2016	46
3.56022	8.96591	7.07578	16	7.69485	8	28	0.139719	-0.75	5.44242	0.183168	21.884	3.36482	0.115295	56.9636	Xiamen	2017	46
3.47027	9.08596	7.2632	18	7.69312	8	28	0.0962543	0.34	5.49306	0.18627	21.851	3.22635	0.124266	62.4649	Xiamen	2018	46
3.57852	5.08723	1.38549	6	8.22428	0	40			3.91382	0.172306	4.345	3.28973	0.052168	21.4711	Shuangyashan	2008	47
3.42855	5.35163	1.56054	6	8.22898	0	40	-0.0603848	7.07	3.91562	0.289552	2.553	3.15146	0.078668	20.5713	Shuangyashan	2009	47
3.48622	5.54518	1.70475	6	8.23138	0	40	0.370463	-1.38	3.91721	0.200794	2.932	3.1608	0.083001	20.9173	Shuangyashan	2010	47
3.64523	5.72375	1.95203	7	8.23071	0	40	0.148148	-1.89	3.8373	0.216032	3.35101	3.41386	0.045834	25.5166	Shuangyashan	2011	47
3.56477	5.90672	2.23064	7	8.20936	0	40	0.00744438	3.16	3.90802	0.261101	2.70599	3.21253	0.072001	24.9534	Shuangyashan	2012	47
3.6579	6.08677	2.4757	7	9.10356	0	40	-0.211347	6.51	3.90197	0.310899	3.26501	3.86853	0.089168	25.6053	Shuangyashan	2013	47
3.86581	6.19913	2.67415	7	9.10751	0	40	-0.160625	14.65	3.91402	0.366428	3.673	3.56866	0.066001	27.0607	Shuangyashan	2014	47
3.70733	6.39359	2.8937	9	9.11037	0	40	-0.0839043	11.85	2.96733	0.469548	4.307	3.80253	0.056501	33.3659	Shuangyashan	2015	47
3.48112	6.55678	3.157	9	9.11484	0	40	0.0323963	2.49001	3.8712	0.530444	3.091	3.88333	0.082834	31.3301	Shuangyashan	2016	47
3.61095	6.72275	2.8117	11	9.11501	0	40	0	0	3.78419	0.501506	3.74001	3.92506	0.066168	39.7205	Shuangyashan	2017	47
3.33647	6.88871	2.4664	11	9.1151	0	40	0	0	3.85015	0.557212	3.76101	3.81506	0.072501	36.7012	Shuangyashan	2018	47
3.81497	7.86568	5.34636	15	9.26804	1	17			5.0288	0.0799563	17.391	1.70257	0.157501	57.2246	Taizhou, Zhejiang	2008	48
3.7651	7.97138	5.44281	16	9.30465	1	17	0.0200605	1.6	5.03546	0.087347	17.574	1.84671	0.17768	60.2416	Taizhou, Zhejiang	2009	48
3.67028	8.10077	5.61402	16	9.32972	1	17	0.156345	0.209999	5.04272	0.103222	17.016	1.81785	0.252144	58.7245	Taizhou, Zhejiang	2010	48
3.7311	8.28872	5.79998	17	9.35262	1	17	0.139723	0.66	5.04921	0.103058	17.164	3.75957	0.145358	63.4288	Taizhou, Zhejiang	2011	48
3.60195	8.41048	6.02392	17	9.36641	1	17	0.0677509	0.780003	5.05561	0.101633	17.211	3.74285	0.245894	61.2332	Taizhou, Zhejiang	2012	48
3.72503	8.55206	6.20329	18	9.38522	1	17	0.0812645	0.77	5.06133	0.102678	17.494	3.88085	0.178573	67.0506	Taizhou, Zhejiang	2013	48
3.78879	8.71529	6.37084	18	9.41605	1	17	0.080143	0.84	5.06575	0.113936	17.435	3.65743	0.209465	68.1982	Taizhou, Zhejiang	2014	48
3.72676	8.91423	6.63373	19	9.43196	1	17	0.0496387	2.32	5.07073	0.138848	17.571	3.78871	0.178215	70.8085	Taizhou, Zhejiang	2015	48
3.55375	9.09737	6.84976	18	9.43978	1	17	0.0861263	0.739998	5.07517	0.117722	18.171	3.74114	0.185894	63.9675	Taizhou, Zhejiang	2016	48
3.55688	9.23763	7.02804	21	9.45574	1	17	0.139528	-1.11	5.0814	0.117992	18.076	3.67371	0.136787	74.6945	Taizhou, Zhejiang	2017	48
3.37945	9.37933	7.1726	21	9.47386	1	17	0.107418	-0.259998	5.09375	0.128178	17.984	3.508	0.185715	70.9685	Taizhou, Zhejiang	2018	48
4.21552	7.21117	4.8967	19	9.05357	0	16			5.31557	0.144267	16.379	2.233	0.104465	80.0949	Hefei	2008	49
4.22057	7.45761	5.15798	18	9.04935	0	16	0.26141	-0.830002	5.34032	0.118679	16.586	2.22043	0.107501	75.9703	Hefei	2009	49
4.22685	7.66246	5.45955	18	9.04935	0	16	0.187899	-0.519997	5.37333	0.1284	16.442	2.20143	0.147144	76.0832	Hefei	2010	49
4.19361	8.20834	6.03135	35	9.61354	0	16	0.214636	-2.24	5.38587	0.1355	16.279	2.038	0.109644	146.776	Hefei	2011	49
4.10084	8.5115	6.38523	34	9.73554	0	16	0.143526	0.439999	5.40358	0.141845	16.442	2.09014	0.103037	139.428	Hefei	2012	49
4.24945	8.66431	6.541	27	9.73838	8	16	0.113663	0.57	5.48397	0.139277	16.924	2.24371	0.09893	114.735	Hefei	2013	49
4.29616	8.79117	6.67537	27	9.74173	8	16	0.1084	-0.419998	5.50289	0.140236	16.436	2.08871	0.130537	115.996	Hefei	2014	49
4.15679	8.96528	6.88227	30	9.84483	8	16	0.0934868	2.54	5.52561	0.138406	16.611	2.06628	0.13518	124.704	Hefei	2015	49
4.04039	9.13554	7.0738	30	9.87535	8	16	0.106836	3.56	5.55683	0.141125	16.857	2.07371	0.159823	121.212	Hefei	2016	49
4.02588	9.31941	7.30796	34	9.87986	8	16	0.138107	0.41	5.59842	0.13592	17.066	1.96514	0.10518	136.88	Hefei	2017	49
3.84033	9.4646	7.46352	34	9.85361	8	16	0.0899792	4.14	5.63835	0.126123	17.031	2.02857	0.157144	130.571	Hefei	2018	49
3.95412	6.97153	4.1311	10	9.86449	1	5			3.9765	0.116083	18.791	1.57933	0.183959	39.5412	Ji'an	2008	50
3.90148	7.12057	4.31697	11	9.88507	1	5	0.130401	-0.179996	3.98267	0.130919	19.073	1.58933	0.157293	42.9163	Ji'an	2009	50
3.84284	7.25531	4.51676	11	9.9859	1	5	0.178308	0.73	3.99857	0.139479	18.892	1.5485	0.251251	42.2712	Ji'an	2010	50
3.94124	7.56531	4.97145	13	9.93935	1	5	0.195323	-1.87	4.00915	0.146524	18.673	1.22483	0.106251	51.2361	Ji'an	2011	50
4.07102	7.83043	5.13346	13	9.90559	1	5	0.140102	-0.139999	4.01638	0.15572	18.375	1.5075	0.199376	52.9232	Ji'an	2012	50
4.00778	8.02268	5.36934	18	9.99563	1	7	0.136117	0.290001	4.02535	0.163395	19.624	1.673	0.154793	72.14	Ji'an	2013	50
3.97376	8.23829	5.71545	18	10.0379	1	7	0.1077	0.849998	4.05526	0.15972	19.437	1.7335	0.173334	71.5276	Ji'an	2014	50
3.76555	8.44899	6.02882	21	10.0327	1	7	0.0823116	1.28	4.06337	0.166445	19.067	1.66066	0.247918	79.0765	Ji'an	2015	50
3.80874	8.64631	6.34416	21	10.0489	1	7	0.103827	1.26	4.07754	0.158384	19.456	1.527	0.240626	79.9836	Ji'an	2016	50
3.91408	8.67689	6.48759	23	10.0443	1	7	0.0835152	2.29	4.07754	0.177178	19.518	1.5275	0.166668	90.0239	Ji'an	2017	50
3.64049	8.82567	6.69785	24	10.0507	1	7	0.0889301	2.35	4.09434	0.186764	19.463	1.54016	0.180001	87.3719	Ji'an	2018	50
3.9183	7.10808	4.55198	9	9.60079	0	0			5.21998	0.107076	6.1	2.05829	0.078111	35.2647	Jilin	2008	51
3.77725	7.29702	4.84042	9	9.57686	0	0	0.161055	1.1	5.22073	0.105239	5.177	2.12297	0.069818	33.9953	Jilin	2009	51
3.76541	7.4786	5.11557	9	9.58052	0	0	0.208247	0.639999	5.21205	0.111192	4.67599	2.0718	0.102989	33.8887	Jilin	2010	51
3.9641	7.62615	5.38253	8	9.59097	0	0	0.202713	-0.389999	5.20949	0.111878	4.83801	1.97629	0.072379	31.7128	Jilin	2011	51
3.92574	7.78312	5.61321	8	9.59387	0	0	0.0899162	1.14	5.20565	0.120091	4.25302	1.87692	0.091343	31.4059	Jilin	2012	51
3.99262	7.92739	5.84109	10	9.59655	0	0	0.0730495	1.46	5.20291	0.131477	4.58499	2.21166	0.101404	39.9262	Jilin	2013	51
4.02303	8.08738	6.05272	10	9.59961	0	0	-0.0732994	1.1	5.20346	0.143489	5.63	2.11527	0.064879	40.2303	Jilin	2014	51
4.05605	8.24527	6.28598	14	9.60029	0	0	0.0300026	2.08	5.20335	0.154799	5.898	2.43917	0.083721	56.7847	Jilin	2015	51
3.73948	8.40688	6.52093	14	9.62866	0	0	0.020298	2.4	5.20401	0.155139	5.574	2.36873	0.109879	52.3527	Jilin	2016	51
3.87789	8.53389	6.68744	15	9.63495	0	0	-0.0780258	8.95	5.19296	0.1603	5.58099	2.25268	0.115489	58.1683	Jilin	2017	51
3.49112	8.69065	6.91312	15	9.64206	0	0	0.0225639	1.62	5.19296	0.158203	5.76699	2.2317	0.095977	52.3668	Jilin	2018	51
3.80067	6.09114	3.47382	5	9.59968	0	2			3.29584	0.399765	6.77899	2.19345	0.050001	19.0034	Lvliang	2008	52
3.68242	6.23491	3.7088	5	9.60394	0	2	-0.0756989	17.87	3.31237	0.186053	7.246	2.05472	0.078637	18.4121	Lvliang	2009	52
3.83838	6.48755	3.96671	5	9.68016	0	2	0.286307	-7.42	3.32432	0.149085	7.55801	2.11436	0.058865	19.1919	Lvliang	2010	52
4.00867	6.88197	4.35175	13	9.69655	0	6	0.311852	-8.1	3.33932	0.136469	7.03399	1.96272	0.064774	52.1127	Lvliang	2011	52
3.81103	7.20064	4.70945	14	9.72398	0	6	0.00668812	4.69	3.3499	0.185263	6.90899	1.96472	0.058183	53.3545	Lvliang	2012	52
3.79023	7.43539	4.96464	13	9.74191	1	6	-0.0571651	5.18	3.33932	0.19663	8.311	2.01945	0.07591	49.273	Lvliang	2013	52
3.687	7.67373	5.20751	14	9.74999	1	6	-0.195531	16.84	3.32143	0.278377	7.76901	1.55109	0.062047	51.618	Lvliang	2014	52
3.73278	7.91475	5.42964	15	9.75681	1	6	-0.0289507	3.97	3.33363	0.26107	8.36502	2.31782	0.043637	55.9917	Lvliang	2015	52
3.69077	8.14462	5.6834	15	9.76323	1	6	0.0366344	3.61	3.3322	0.29353	7.96801	2.19963	0.080683	55.3615	Lvliang	2016	52
3.78122	8.42747	5.96683	16	9.76517	1	6	0.144434	-4.13	3.3322	0.266045	8.15499	2.13363	0.07591	60.4995	Lvliang	2017	52
3.65407	8.67422	6.21581	16	9.76126	1	6	0.210346	-4.1	3.3673	0.216917	7.90499	2.09163	0.053183	58.4651	Lvliang	2018	52
3.79679	4.92035	1.72368	4	8.60227	0	35			3.6206	0.272026	8.08099	2.58973	0.019325	15.1872	Wuzhong	2008	53
3.7495	6.15719	1.89612	4	8.81225	0	36	0.138672	-0.379997	3.64048	0.301844	9.08801	2.54319	0.019528	14.998	Wuzhong	2009	53
3.8638	5.02256	2.18722	4	8.8439	0	36	0.134928	1.54	3.63204	0.365024	9.23699	2.68248	0.025204	15.4552	Wuzhong	2010	53
3.88	5.10945	2.31429	4	8.11925	0	36	0.210103	-1.23	3.64806	0.388469	8.829	2.1054	0.029528	15.52	Wuzhong	2011	53
3.86563	5.23111	2.4705	4	8.99282	0	36	0.146581	-0.489998	3.67377	0.47731	8.82101	2.09973	0.032163	15.4625	Wuzhong	2012	53
3.81638	5.50517	2.62504	5	8.95312	0	36	0.107225	0.879997	3.68888	0.419789	10.612	2.14324	0.029461	19.0819	Wuzhong	2013	53
3.71465	5.43412	2.69656	5	9.18318	0	36	0.160371	-5.61	3.69883	0.360468	10.086	2.24443	0.031555	18.5733	Wuzhong	2014	53
3.74841	6.15719	2.7817	5	9.3028	0	36	0.0939217	0.540001	3.69187	0.340925	10.241	2.37048	0.029866	18.7421	Wuzhong	2015	53
3.7712	5.66843	3.00469	5	9.24407	0	36	0.110621	-0.9	3.71357	0.348794	10.39	2.33638	0.024393	18.856	Wuzhong	2016	53
3.67886	6.15719	3.53401	6	9.3028	0	36	0.145243	-1.26	3.73767	0.282431	10.435	2.21713	0.026758	22.0732	Wuzhong	2017	53
3.54781	6.24922	3.60992	6	9.44881	0	36	0.0269575	1.63	3.71357	0.29387	10.163	2.34238	0.030069	21.2868	Wuzhong	2018	53
4.25774	6.24767	3.44792	0	9.94207	0	16			3.94893	0.228465	15.219	1.53023	0.100001	0	Zhoukou	2008	54
4.30121	6.41552	3.60172	1	9.94242	0	16	0.0299797	-1.4	3.96518	0.269141	15.379	1.54282	0.087501	4.30121	Zhoukou	2009	54
4.26172	6.53502	3.7509	1	9.97002	0	16	0.163539	-2.84	3.98174	0.308769	15.635	1.58188	0.082942	4.26172	Zhoukou	2010	54
4.31057	6.71829	3.93853	1	9.82956	0	20	0.211818	-3.24	4.11904	0.320794	15.141	1.41129	0.077795	4.31057	Zhoukou	2011	54
4.26395	6.93056	4.20601	1	9.99099	0	20	0.069212	0.329998	4.07073	0.255879	15.459	1.48306	0.082648	4.26395	Zhoukou	2012	54
4.37062	7.05618	4.35429	2	9.99154	0	20	0.160959	-1.24	3.97594	0.233523	15.979	1.72623	0.073089	8.74125	Zhoukou	2013	54
4.21021	6.99357	4.38835	2	9.99177	0	20	0.0874262	-0.490002	4.08933	0.294407	16.026	1.79553	0.09206	8.42041	Zhoukou	2014	54
4.33332	7.2983	4.53487	1	9.84736	0	20	0.0417891	3.29	4.09351	0.346152	15.717	2.10211	0.088678	4.33332	Zhoukou	2015	54
4.1743	7.39828	4.73862	1	9.93799	0	20	0.0757513	0.0400009	4.15888	0.366993	16.242	2.19282	0.091472	4.1743	Zhoukou	2016	54
4.09582	8.07653	4.76028	2	10.0799	0	24	0.11112	0.220001	4.15888	0.335907	16.346	2.10235	0.105883	8.19165	Zhoukou	2017	54
4.03151	7.68385	4.88432	2	10.0856	0	24	0.0750303	1.31	4.15888	0.423291	16.488	2.23623	0.088825	8.06301	Zhoukou	2018	54
3.29781	6.41623	4.55634	18	9.83708	5	0			3.28091	0.0826478	0.433008	2.41485	0.044049	59.3605	Hulunbuir	2008	55
3.08826	6.62367	4.78186	20	9.86625	6	0	0.242785	-5.09	3.29287	0.0769056	-1.042	2.402	0.041668	61.7651	Hulunbuir	2009	55
3.07198	6.67341	4.88921	21	9.88655	6	0	0.21915	-4.28	3.30138	0.0718031	-1.38001	2.46047	0.034525	64.5116	Hulunbuir	2010	55
3.20719	7.06133	5.15303	23	9.91517	6	0	0.200871	-1.71	3.30689	0.0726305	-1.32401	4.06352	0.039406	73.7654	Hulunbuir	2011	55
3.26465	6.91389	5.37087	22	9.94218	6	0	0.169455	-2.43	3.31782	0.0773672	-2.13499	4.08695	0.036787	71.8223	Hulunbuir	2012	55
3.14611	7.04012	5.6341	14	9.99104	6	0	0.272888	2.65	3.60821	0.0776334	-1.62	4.15666	0.070358	44.0455	Hulunbuir	2013	55
3.38409	7.1659	5.90183	15	10.0101	6	0	0.072958	0.73	3.60278	0.0958025	-0.376013	3.89552	0.048334	50.7614	Hulunbuir	2014	55
3.51985	7.25709	6.10506	28	10.0643	7	0	0.0505028	2.16	3.61119	0.104491	0.459009	4.40552	0.035834	98.5558	Hulunbuir	2015	55
3.27027	7.34899	6.23643	28	10.21	7	0	0.053853	1.72	3.61092	0.112168	-0.974005	4.41819	0.03893	91.5676	Hulunbuir	2016	55
3.08431	7.4513	6.41376	22	10.222	7	0	-0.191239	-2.33	3.61092	0.133488	-0.586005	4.31552	0.024406	67.8547	Hulunbuir	2017	55
3.01133	7.53154	6.5343	23	10.2572	7	0	0.108294	-1	3.61092	0.109315	-0.549994	4.06333	0.039763	69.2606	Hulunbuir	2018	55
3.77633	6.4699	4.68323	17	8.73825	8	8			4.75961	0.0946116	6.22701	1.8896	0.064251	64.1976	Hohhot	2008	56
3.82449	6.57678	4.94897	15	8.74481	8	8	0.258329	2.39	4.77736	0.0934084	6.807	1.9033	0.030876	57.3674	Hohhot	2009	56
3.84887	6.73126	5.17558	15	8.7889	8	8	0.0114498	7.46001	4.79215	0.0643197	6.419	1.9442	0.054126	57.7331	Hohhot	2010	56
3.83923	7.38177	5.42829	20	8.79558	8	8	0.251947	-7.29	4.80811	0.0440781	6.66699	1.9878	0.023376	76.7846	Hohhot	2011	56
3.83997	6.94787	5.53041	20	8.81344	8	8	0.12051	0.75	4.80402	0.0373111	5.98501	1.9335	0.064376	76.7994	Hohhot	2012	56
3.76743	7.06583	5.68097	19	8.86813	8	8	0.134367	2.74	4.82511	0.0354942	6.45699	3.4634	0.062126	71.5811	Hohhot	2013	56
3.74173	7.17453	5.9452	19	8.88995	8	8	0.0848103	2.62	4.85047	0.0353933	6.846	3.5161	0.045376	71.0929	Hohhot	2014	56
3.74483	7.26278	6.155	21	8.88461	8	8	0.0648823	0.629997	4.8683	0.0391856	6.682	3.4317	0.042501	78.6415	Hohhot	2015	56
3.69157	7.40006	6.35664	21	8.94864	8	8	0.0264835	0.479996	4.8828	0.0476274	6.19601	3.4846	0.060751	77.5229	Hohhot	2016	56
3.76573	7.56556	6.61282	17	8.95066	8	8	-0.079401	-4.45	4.90527	0.0459142	6.911	3.4278	0.035876	64.0174	Hohhot	2017	56
3.61105	7.71944	6.8026	17	8.95027	8	8	0.042738	0.830002	4.92725	0.0387001	6.44	3.36	0.062751	61.3878	Hohhot	2018	56
4.17239	6.33106	3.06688	3	9.41385	0	22			4.08631	0.188373	17.393	1.31816	0.163959	12.5172	Xianning	2008	57
4.11688	6.57615	3.55865	5	9.44201	0	22	0.0963726	0.579998	4.09067	0.240829	17.373	1.293	0.184584	20.5844	Xianning	2009	57
4.12095	7.05456	3.07486	5	9.47501	0	22	0.190402	-4.6	4.09151	0.235455	17.132	1.29833	0.270001	20.6047	Xianning	2010	57
4.21291	7.31542	4.36389	8	9.49025	0	22	0.186285	-3.68	4.10759	0.264904	16.786	1.89266	0.158126	33.7033	Xianning	2011	57
4.09264	7.65148	4.6914	8	9.51403	0	22	0.143791	0.259998	4.12228	0.26052	16.468	1.65633	0.210418	32.7411	Xianning	2012	57
4.16071	7.88283	4.8784	9	9.55251	0	22	0.124731	-0.82	4.13357	0.241718	17.766	1.973	0.136459	37.4464	Xianning	2013	57
4.08875	8.12148	5.15329	9	9.41385	0	22	0.0776443	-0.879997	4.10923	0.244726	17.252	1.963	0.205834	36.7988	Xianning	2014	57
4.0407	8.31654	5.33272	10	9.55251	0	22	0.0719223	0.459999	4.11887	0.24624	17.316	1.8865	0.207084	40.407	Xianning	2015	57
3.87447	8.46611	5.49594	10	9.67135	0	22	0.0685635	-2.27	4.12713	0.261571	17.555	1.8905	0.237918	38.7447	Xianning	2016	57
3.84775	8.65365	5.68188	13	9.55251	0	22	0.0881939	1.16	4.12713	0.251813	17.715	2.02116	0.226459	50.0208	Xianning	2017	57
3.62061	8.81046	5.83773	15	9.74103	0	22	0.100821	1.4	4.14313	0.261545	17.931	2.2515	0.218751	54.3091	Xianning	2018	57
4.18939	7.01446	3.9851	5	9.56767	10	7			4.48931	0.0969581	14.102	1.52766	0.058751	20.9469	Xianyang	2008	58
4.23795	7.13714	4.1145	6	9.61427	10	7	0.0977821	-0.829998	4.49647	0.106343	13.943	1.85566	0.063751	25.4277	Xianyang	2009	58
4.29517	7.52887	4.42223	6	9.62918	10	7	0.224216	-3.26	4.50192	0.111645	14.152	1.85966	0.065001	25.771	Xianyang	2010	58
4.35557	7.82619	4.70742	6	9.63744	10	7	0.230048	-2.53	4.50756	0.117362	13.642	2.529	0.065001	26.1334	Xianyang	2011	58
4.34758	8.07122	5.06382	6	9.64237	10	7	0.151053	-1.68	4.51086	0.124587	13.227	2.51366	0.048751	26.0855	Xianyang	2012	58
4.27312	8.2943	5.30411	9	9.64263	10	7	0.142917	-0.189999	4.52396	0.115313	14.567	1.98566	0.050001	38.4581	Xianyang	2013	58
4.18084	8.36776	5.44242	9	9.64938	10	7	0.0857563	0.969999	4.52179	0.046327	13.942	2.35466	0.079168	37.6275	Xianyang	2014	58
4.0653	8.47658	5.60801	9	9.66353	10	7	0.0502329	0.539999	4.52569	0.0458109	14.125	2.46966	0.061251	36.5877	Xianyang	2015	58
4.31354	8.58354	5.77019	9	9.66988	10	7	0.103315	0.150002	4.54329	0.0493829	14.863	2.48166	0.054168	38.8219	Xianyang	2016	58
4.29052	8.42915	5.68085	17	9.67411	10	7	-0.204064	-0.400002	4.06044	0.143363	15.372	2.10566	0.072501	72.9389	Xianyang	2017	58
4.11167	8.57343	5.95832	18	9.69912	10	7	0.0772705	0.380001	4.00733	0.132702	15.278	2.256	0.054168	74.01	Xianyang	2018	58
3.94637	8.01328	5.51086	42	9.84833	8	6			6.16359	0.104107	6.087	2.27795	0.053846	165.748	Harbin	2008	59
3.71098	8.2359	5.74054	44	9.85503	8	6	0.0974598	1.21	6.16268	0.107106	4.514	2.30469	0.064266	163.283	Harbin	2009	59
3.8707	8.33119	5.94685	44	9.86032	8	6	0.127771	0.130001	6.15653	0.118197	4.023	2.24778	0.070421	170.311	Harbin	2010	59
4.15164	8.38633	6.13086	55	9.89229	8	6	0.1311	0.0699997	6.15592	0.132216	4.70699	2.04057	0.05561	228.34	Harbin	2011	59
4.05447	8.5325	6.33175	55	9.92464	8	6	0.0207386	4.28	6.15571	0.145783	4.22299	1.97894	0.079413	222.996	Harbin	2012	59
4.19122	8.41539	6.51632	54	10.0916	8	8	0.0740509	0.310001	6.16036	0.147376	4.264	2.80482	0.073846	226.326	Harbin	2013	59
4.20034	8.70138	6.66937	56	10.1194	8	8	0.0454159	1.59	6.16079	0.148642	5.126	2.52158	0.048131	235.219	Harbin	2014	59
4.18569	8.78235	6.81236	56	10.1271	8	8	0.21801	-0.740002	6.30759	0.140117	5.6	2.76622	0.055043	234.399	Harbin	2015	59
3.89239	8.8626	6.94707	56	10.1447	8	8	0.0601273	1.68	6.31173	0.13952	4.863	2.78344	0.065442	217.974	Harbin	2016	59
4.01728	8.95077	7.07218	59	10.1479	8	8	0.0522842	2.72	6.31173	0.147743	5.17101	2.94395	0.056388	237.02	Harbin	2017	59
3.65897	9.05586	7.22781	60	10.154	8	8	0.00980568	3.55	6.31173	0.141296	5.15499	2.84334	0.068489	219.538	Harbin	2018	59
4.48306	6.86897	3.89301	6	9.48913	0	1			5.72205	0.0792194	12.043	2.73459	0.078629	26.8983	Tangshan	2008	60
4.46597	7.11644	4.15756	10	9.50748	1	1	0.0599232	-0.990002	5.72685	0.085901	12.117	2.76725	0.061864	44.6597	Tangshan	2009	60
4.36848	7.33903	4.56598	10	9.53647	1	1	0.164541	-0.719997	5.72857	0.0881655	11.223	2.76878	0.066668	43.6848	Tangshan	2010	60
4.46818	7.60514	4.88044	12	9.55572	1	5	0.195036	0.0299988	5.72913	0.0949293	11.893	2.52443	0.085246	53.6181	Tangshan	2011	60
4.40065	7.80938	5.14461	12	9.58424	1	5	0.0717812	0.82	5.78383	0.103057	11.449	2.52788	0.100246	52.8078	Tangshan	2012	60
4.4832	7.93012	5.37421	15	9.74103	1	5	-0.171637	-3.04	5.7134	0.0816394	11.728	2.37502	0.058089	67.248	Tangshan	2013	60
4.52264	8.01057	5.55157	15	9.76526	1	5	0.242891	4.38	5.79758	0.107747	12.832	2.09345	0.053727	67.8396	Tangshan	2014	60
4.38267	8.13429	5.73929	15	9.79818	1	5	-0.00235367	1.83	5.81198	0.116232	12.657	2.30819	0.058432	65.7401	Tangshan	2015	60
4.2664	8.40627	6.08091	15	9.79818	1	5	0.0488644	1.02	5.81711	0.121687	12.668	2.56259	0.079462	63.996	Tangshan	2016	60
4.16195	8.63124	6.37744	18	9.79818	1	5	-0.0362949	-6.2	5.81114	0.129826	13.07	2.48094	0.053629	74.9151	Tangshan	2017	60
4.0267	8.80472	6.60354	18	9.83097	1	5	0.0881386	0.719997	5.81413	0.130074	12.614	2.55388	0.060246	72.4806	Tangshan	2018	60
4.27414	6.11976	2.44032	4	9.20472	0	11			5.13709	0.17427	14.848	1.95111	0.091251	17.0966	Shangqiu	2008	61
4.29724	6.47949	3.61274	4	10.0212	0	11	-0.0219507	-4.51	5.15445	0.224885	14.921	1.926	0.084584	17.1889	Shangqiu	2009	61
4.2655	7.1485	3.89898	4	9.38194	0	11	0.134916	-1.26	5.17609	0.250007	15.092	2.00533	0.089723	17.062	Shangqiu	2010	61
4.261	6.86045	3.99953	5	9.88756	0	11	0.145718	-0.6	5.18906	0.281768	14.574	1.80422	0.088057	21.305	Shangqiu	2011	61
4.27471	7.73662	4.64045	5	9.47185	0	11	0.0370722	1.99	5.19905	0.3234	14.945	1.84844	0.08514	21.3735	Shangqiu	2012	61
4.37624	7.1843	4.38646	7	10.0455	0	11	0.0870199	2.05	5.21112	0.309196	15.541	2.04633	0.075418	30.6337	Shangqiu	2013	61
4.19588	8.00858	5.03883	7	9.50916	0	11	0.139502	4.23	5.19573	0.321255	15.842	1.91889	0.080001	29.3711	Shangqiu	2014	61
4.27881	7.36347	3.1394	7	9.89789	0	11	0.0892019	0.879997	5.20324	0.286724	14.928	2.23766	0.088334	29.9517	Shangqiu	2015	61
4.23716	8.22571	5.30236	7	9.53073	0	11	0.112222	0.170002	5.21494	0.286945	15.677	2.41311	0.088612	29.6601	Shangqiu	2016	61
4.10185	7.41939	3.43237	9	10.1145	0	11	0.108437	1.07	5.22575	0.302667	16	2.34111	0.094446	36.9166	Shangqiu	2017	61
4.04843	8.6746	5.79508	9	9.53868	0	11	0.0962248	1.42	5.23644	0.283656	16.093	2.44066	0.095834	36.4359	Shangqiu	2018	61
3.66963	6.28762	3.4834	6	10.0164	0	1			4.00003	0.180385	10.893	2.21061	0.068655	22.0178	Shangluo	2008	62
3.71438	6.60209	3.18442	8	9.37246	0	1	0.325468	11.21	4.00533	0.174128	11.187	2.28454	0.09452	29.7151	Shangluo	2009	62
3.71898	6.69234	3.79032	8	10.0307	0	1	0.250131	-4.21	4.00751	0.160017	11.14	2.27031	0.08452	29.7518	Shangluo	2010	62
3.8221	7.44146	4.23647	10	9.40162	0	1	0.205704	-1.77	4.01638	0.169985	10.879	2.78238	0.100001	38.221	Shangluo	2011	62
3.79003	7.05167	4.24062	10	10.0455	0	1	0.171954	1.64	4.01458	0.201072	10.985	2.85492	0.062597	37.9003	Shangluo	2012	62
3.75314	7.92556	4.9166	11	9.49083	0	5	0.0942717	0.16	4.01458	0.194276	12.494	2.86692	0.06952	41.2846	Shangluo	2013	62
3.5937	6.88755	4.1884	11	10.0455	0	5	0.0823021	1.41	4.03247	0.208347	11.76	2.8683	0.10154	39.5307	Shangluo	2014	62
3.66042	8.12087	5.16974	11	9.51751	0	5	0.0436573	0.560001	4.02446	0.221288	11.447	3.21892	0.086732	40.2647	Shangluo	2015	62
3.56862	7.47469	4.7039	12	9.95938	0	5	0.101938	0.0399971	4.04305	0.228057	11.898	3.28069	0.075963	42.8235	Shangluo	2016	62
3.56908	8.47244	5.56651	15	9.53269	0	5	0.0825586	1.89	4.02535	0.212105	12.317	2.98061	0.097693	53.5362	Shangluo	2017	62
3.43698	7.75827	5.01197	15	10.1167	0	5	0.0996733	0.289997	4.02535	0.228988	12.015	3.11015	0.062501	51.5547	Shangluo	2018	62
4.04953	7.69346	5.27201	6	7.32317	0	14			4.4134	0.101193	16.957	2.856	0.161751	24.2972	Jiaxing	2008	63
4.05257	7.84344	5.43809	8	8.92292	0	14	0.0504866	2.32	4.42029	0.115103	17.227	2.7338	0.180251	32.4206	Jiaxing	2009	63
3.9403	8.05118	5.69394	9	7.35052	0	14	0.181406	-0.259998	4.42784	0.120968	16.87	2.7126	0.177501	35.4627	Jiaxing	2010	63
4.01024	8.19111	5.8727	13	8.95661	0	16	0.14706	0.889999	4.43438	0.125148	16.825	2.7846	0.138251	52.1331	Jiaxing	2011	63
3.62839	8.33811	6.04031	13	7.36581	0	16	0.0622931	2.31	4.4403	0.122431	16.866	2.99	0.176001	47.1691	Jiaxing	2012	63
4.12216	8.46092	6.1874	15	8.98736	0	16	0.0905476	0.810001	4.44852	0.127159	18.255	1.6954	0.137751	61.8325	Jiaxing	2013	63
4.10465	8.59279	6.33853	15	7.39817	0	16	0.0711365	1.38	4.45899	0.129944	17.772	2.2442	0.156751	61.5698	Jiaxing	2014	63
3.9984	8.7615	6.52294	13	8.99826	0	16	0.0385866	2.79	4.4674	0.168503	17.896	2.7684	0.189751	51.9792	Jiaxing	2015	63
3.83552	8.97396	6.76433	13	7.40123	0	16	0.108224	0.16	4.47734	0.157325	18.474	2.9514	0.205501	49.8618	Jiaxing	2016	63
3.76892	9.12868	6.93481	17	9.00467	0	16	0.148228	-0.0399971	4.49981	0.146128	18.523	2.9616	0.167501	64.0717	Jiaxing	2017	63
3.71219	9.27809	7.11818	17	7.49665	0	16	0.102089	-0.950001	4.52179	0.167953	18.562	2.0808	0.176251	63.1072	Jiaxing	2018	63
3.52661	4.40899	1.56957	1	6.41481	4	9			2.92262	0.0664776	6.46401	2.4724	0.008501	3.52661	Jiayuguan	2008	64
3.5939	4.79646	2.05016	1	6.4151	4	9	0.104949	2.95	3.03831	0.0644311	6.95901	2.4428	0.011834	3.5939	Jiayuguan	2009	64
3.54154	5.12164	2.32153	1	6.42162	4	9	0.141183	-1.2	3.08191	0.0661472	6.93701	2.50706	0.016168	3.54154	Jiayuguan	2010	64
3.53096	5.36896	2.58673	1	6.52017	4	9	0.245192	-1.75	2.97041	0.0712586	6.68401	2.23666	0.008834	3.53096	Jiayuguan	2011	64
3.50344	5.6282	2.88438	1	6.53611	4	9	0.133393	0.0400009	2.98568	0.072914	6.72201	2.36866	0.015168	3.50344	Jiayuguan	2012	64
3.68303	5.88168	3.16354	1	6.53711	4	9	-0.173758	7.07	2.99573	0.0849824	7.858	2.41093	0.012668	3.68303	Jiayuguan	2013	64
3.62743	6.11253	3.4012	1	6.53789	4	9	0.0718193	4.71	3.18221	0.0907469	7.15399	2.3832	0.009834	3.62743	Jiayuguan	2014	64
3.66104	6.34991	3.61038	3	6.43658	4	9	-0.246059	12.11	3.00815	0.132072	7.341	2.62213	0.012334	10.9831	Jiayuguan	2015	64
3.55883	6.55536	3.83514	3	6.29332	4	9	-0.214149	17.11	3.04452	0.158244	7.34301	2.60613	0.017334	10.6765	Jiayuguan	2016	64
3.39873	6.75477	4.06406	5	6.89729	4	9	-0.214149	17.11	3.08089	0.189603	7.62499	2.64386	0.011168	16.9936	Jiayuguan	2017	64
3.49811	6.95674	4.31615	5	6.40505	4	9	-0.214149	17.11	3.11726	0.227177	6.60201	2.59893	0.013168	17.4906	Jiayuguan	2018	64
3.98724	4.48153	2.14375	2	9.01014	0	14			4.10907	0.166249	7.281	2.14061	0.077886	7.97448	Siping	2008	65
3.85218	4.65776	2.37613	2	9.04417	0	14	0.152506	2.31	4.11005	0.15932	6.411	2.17984	0.050386	7.70437	Siping	2009	65
3.73299	4.8235	2.59077	2	9.07589	0	14	0.168612	-0.689999	4.11235	0.18562	5.69399	2.014	0.101732	7.46599	Siping	2010	65
3.93188	4.97969	2.81816	3	9.08183	0	14	0.174314	-1.63	4.10429	0.195505	6.122	1.9123	0.051347	11.7956	Siping	2011	65
3.86675	5.13562	3.0327	3	9.0935	0	14	0.116157	-3.78	4.09933	0.223174	5.66799	1.88446	0.082886	11.6003	Siping	2012	65
3.93104	5.27964	3.24951	2	9.10509	0	14	-0.0231524	-6.06	4.07584	0.23248	6.12399	2.12184	0.097309	7.86208	Siping	2013	65
4.02293	5.43746	3.44359	3	9.1168	0	14	-0.205257	-2.03	4.07244	0.293892	7.49499	2.25584	0.060386	12.0688	Siping	2014	65
4.07151	5.58042	3.65416	8	9.13766	0	15	0.0537243	0.52	4.06732	0.315386	7.428	2.39031	0.067501	32.5721	Siping	2015	65
3.81037	5.84383	3.92092	8	9.25474	0	15	-0.0651617	4.83	4.06044	0.379001	6.44399	3.0983	0.105193	30.4829	Siping	2016	65
3.8377	6.03097	4.16263	9	9.24048	0	15	-0.293395	12.36	4.21951	0.513525	6.53201	3.05846	0.054809	34.5393	Siping	2017	65
3.57552	6.16033	4.35167	9	9.29137	0	15	0.114853	-3.41	4.21951	0.37289	6.35101	3.07877	0.079809	32.1796	Siping	2018	65
3.72606	4.71351	1.3314	4	8.4288	0	44			3.7723	0.284226	6.71401	2.57733	0.042779	14.9043	Guyuan	2008	66
3.68348	4.89922	1.59409	5	8.7323	1	44	0.120418	-0.0100021	3.78555	0.353113	7.50399	2.4534	0.041205	18.4174	Guyuan	2009	66
3.78214	5.03096	1.91918	5	8.76733	1	44	0.20177	0.360001	3.80109	0.661708	7.46899	2.66096	0.051946	18.9107	Guyuan	2010	66
3.78889	5.08451	2.00325	5	8.79573	1	44	0.308069	-3.07	3.82647	0.315051	6.66299	2.88674	0.043705	18.9445	Guyuan	2011	66
3.7293	5.27295	2.20933	6	8.90098	1	44	0.135394	-0.759998	3.83081	0.335752	6.539	2.92874	0.052501	22.3758	Guyuan	2012	66
3.76468	5.42102	2.3514	7	8.94351	1	48	0.13948	0.189999	3.83945	0.345485	7.98101	2.86718	0.07639	26.3528	Guyuan	2013	66
3.64596	5.47565	2.69892	8	9.02666	1	48	0.0995264	0.759998	3.8416	0.306876	7.35299	2.8554	0.066575	29.1677	Guyuan	2014	66
3.70357	5.57973	3.27051	7	8.9857	1	48	0.0779762	0.460003	3.81903	0.33265	7.453	2.93385	0.041575	25.925	Guyuan	2015	66
3.63346	5.89968	3.24727	7	9.08023	1	48	0.103731	1.83	3.82864	0.567353	7.73901	3.04266	0.049816	25.4342	Guyuan	2016	66
3.61828	6.20254	3.90598	9	8.9857	1	48	0.12993	-0.919998	3.82864	0.32613	7.12899	3.17222	0.058983	32.5646	Guyuan	2017	66
3.62141	6.27719	3.68721	10	9.13162	1	48	0.148056	-1.53	3.85015	0.308156	6.592	3.07244	0.072686	36.2141	Guyuan	2018	66
3.73822	6.93809	4.38289	6	9.36863	1	8			5.03285	0.145933	6.77599	2.70177	0.048144	22.4293	Datong	2008	67
3.73065	7.09696	4.61343	7	9.36863	1	8	-0.743447	1.59	5.04142	0.304263	7.29699	2.82748	0.03543	26.1146	Datong	2009	67
3.80393	7.2378	4.78073	7	9.39016	1	8	0.97058	1.8	5.04928	0.14341	7.08001	2.91	0.051144	26.6275	Datong	2010	67
3.82187	7.38845	4.92355	8	9.42513	1	10	0.184832	-2.49	5.05369	0.156944	6.65701	2.67005	0.03693	30.575	Datong	2011	67
3.80675	7.55958	5.09767	8	9.43477	1	10	0.103098	0.0400009	5.05497	0.153867	6.18701	2.79057	0.05993	30.454	Datong	2012	67
3.72748	7.76507	5.30419	7	9.43657	1	10	0.0291185	3.7	5.17389	0.18256	6.68899	2.69788	0.05893	26.0923	Datong	2013	67
3.74237	7.92037	5.47927	7	9.43685	1	10	0.0327511	2.8	5.17897	0.16926	7.01501	2.66543	0.04893	26.1966	Datong	2014	67
3.68399	8.07066	5.64263	8	9.43728	1	10	0.0706978	2.2	5.05612	0.198219	6.96099	2.72171	0.04393	29.4719	Datong	2015	67
3.63701	8.30461	5.89846	8	9.43947	1	10	-0.0476418	6.02	5.06259	0.196519	6.75799	2.69583	0.056715	29.0961	Datong	2016	67
3.63179	8.59132	6.18265	11	9.4445	1	10	0.0797539	0.470001	5.0689	0.211514	7.19698	2.60663	0.049001	39.9497	Datong	2017	67
3.57975	8.84223	6.43213	11	9.45062	1	10	-0.330074	-13.22	5.17615	0.304855	6.80999	2.63445	0.053573	39.3773	Datong	2018	67
3.48215	6.46187	2.71351	3	8.94784	0	7			4.87321	0.0452548	5.69399	2.52623	0.051399	10.4464	Daqing	2008	68
3.22664	6.55393	3.03174	3	8.94233	1	7	0.00376129	4.27	4.88681	0.0505617	4.17901	2.57474	0.051866	9.67993	Daqing	2009	68
3.41052	6.61459	3.30233	3	8.95802	1	7	0.311161	-3.02	4.89335	0.040146	3.66	2.67915	0.052882	10.2316	Daqing	2010	68
3.57293	6.8222	3.56124	5	8.97523	1	7	0.247608	0.0900002	4.90453	0.0425131	4.45999	2.43427	0.055425	17.8646	Daqing	2011	68
3.5807	6.91409	3.85011	5	8.99063	1	7	0.0522079	1.07	4.90453	0.0397964	3.884	2.36607	0.078603	17.9035	Daqing	2012	68
3.57256	7.09871	4.09108	9	9.07439	1	7	0.0183468	1.47	4.91559	0.0397476	4.08199	2.46803	0.070213	32.153	Daqing	2013	68
3.61044	7.19068	4.33467	9	9.07691	1	7	-0.04352	2.23	4.90897	0.0396865	5.39199	2.35061	0.056103	32.494	Daqing	2014	68
3.74979	7.37901	4.57471	12	9.07599	1	7	-0.347702	10.19	4.9117	0.0638988	5.449	2.50996	0.061908	44.9975	Daqing	2015	68
3.53446	7.40914	4.75789	12	9.07886	1	7	-0.15276	9.68	4.91998	0.0834257	4.66299	2.65681	0.06856	42.4135	Daqing	2016	68
3.49712	7.52726	4.96633	13	9.09125	1	7	0.0865231	-3.23	4.91998	0.0803189	5.639	2.66278	0.046569	45.4626	Daqing	2017	68
3.27564	7.82684	5.16764	13	9.09796	1	7	0.071476	3.56	4.91998	0.080622	5.492	2.63491	0.072374	42.5833	Daqing	2018	68
3.88055	8.03787	6.00156	22	9.34773	9	14			5.69813	0.125126	10.648	2.61717	0.058692	85.3721	Dalian	2008	69
3.8981	8.15278	6.17627	25	9.28433	9	27	0.085268	4.35	5.71046	0.129138	10.733	2.93406	0.075279	97.4525	Dalian	2009	69
3.73762	8.26737	6.31244	25	9.34958	9	27	0.127798	-0.91	5.71788	0.145997	9.72399	3.14146	0.089287	93.4405	Dalian	2010	69
3.88218	8.38448	6.4784	25	9.37616	9	34	0.144495	0.289997	5.69407	0.147234	10.074	3.15066	0.085715	97.0546	Dalian	2011	69
3.77831	8.47972	6.64305	24	9.37258	9	34	0.12583	0.380001	5.70111	0.155891	9.86599	3.1466	0.103334	90.6795	Dalian	2012	69
3.78973	8.58502	6.80443	24	9.37611	9	36	0.0876465	1.89	5.70777	0.17625	10.727	3.55444	0.089803	90.9535	Dalian	2013	69
3.95785	8.65126	6.90235	25	9.42988	9	36	-0.326885	-8.53	5.71801	0.224304	11.968	3.27755	0.044684	98.9462	Dalian	2014	69
3.92274	8.84326	6.91806	27	9.42988	9	36	-0.00245667	2.97	5.71998	0.214242	11.669	3.32114	0.063573	105.914	Dalian	2015	69
3.74152	8.95406	7.0406	27	9.47038	9	36	0.0877151	-1.81	5.98645	0.187795	11.556	3.25908	0.062104	101.021	Dalian	2016	69
3.67682	9.04986	7.15609	32	9.42988	9	36	0.335323	13.4	5.99146	0.140593	11.912	3.14558	0.054049	117.658	Dalian	2017	69
3.52665	9.1484	7.2758	32	9.50896	9	36	0.0962906	-1.85	5.99146	0.140276	11	3.07739	0.063414	112.853	Dalian	2018	69
3.82142	5.96685	3.18629	4	9.08843	1	21			4.83015	0.166062	8.18499	1.79506	0.057001	15.2857	Tianshui	2008	70
3.77156	6.27481	3.48374	4	9.21244	1	23	0.131577	-1.77	4.83676	0.195952	8.22399	1.93993	0.058876	15.0862	Tianshui	2009	70
3.83809	6.52696	3.63506	4	9.22296	1	23	0.163105	-0.52	4.86576	0.177367	8.242	2.0758	0.062084	15.3524	Tianshui	2010	70
3.87922	6.72348	3.83394	5	9.23434	1	23	0.180381	-1.09	4.8752	0.180528	8.08401	1.99206	0.047793	19.3961	Tianshui	2011	70
3.8121	6.94614	4.08146	4	9.24459	1	23	0.135286	-0.150002	4.88583	0.296722	7.94299	1.945	0.064959	15.2484	Tianshui	2012	70
3.80509	7.20119	4.34407	5	9.2478	1	24	0.07658	1.84	4.8911	0.311918	9.04501	1.92633	0.089876	19.0255	Tianshui	2013	70
3.7282	7.44073	4.57985	6	9.24966	1	24	0.143882	4.58	4.8683	0.272229	8.72	1.94646	0.054168	22.3692	Tianshui	2014	70
3.6861	7.70414	4.84182	9	9.2564	1	24	0.0626183	1.57	4.87206	0.335706	9.03301	1.96296	0.053376	33.1749	Tianshui	2015	70
3.72995	7.93016	5.07374	9	9.27818	1	24	0.0556917	2.71	4.8828	0.365836	9.33801	2.03286	0.057834	33.5695	Tianshui	2016	70
3.7082	8.21933	5.36129	11	9.2814	1	24	0.0626698	0.470001	4.8828	0.374362	9.139	1.92843	0.081459	40.7902	Tianshui	2017	70
3.60314	8.34759	5.53851	11	9.30128	1	24	0.0877733	1.43	4.8828	0.336112	9.001	2.03363	0.081001	39.6346	Tianshui	2018	70
4.37353	8.87165	6.78537	15	9.39765	8	9			6.67689	0.140331	13.196	2.47731	0.075855	65.6029	Tianjin	2008	71
4.40361	8.6446	6.93943	16	9.5692	8	9	0.173649	7.19	6.68823	0.153414	12.99	2.37021	0.070855	70.4578	Tianjin	2009	71
4.31881	8.74585	7.13076	16	9.60461	8	9	0.197048	1.16	6.69335	0.153618	12.211	2.59333	0.058522	69.1009	Tianjin	2010	71
4.37519	9.28793	7.31265	20	9.62668	8	9	0.203016	0.0900002	6.70478	0.162708	13.024	2.9094	0.069522	87.5038	Tianjin	2011	71
4.30513	8.967	7.49631	20	9.6416	8	9	0.126822	1.16	6.70012	0.170339	12.487	2.85203	0.094543	86.1026	Tianjin	2012	71
4.41856	9.47278	9.90354	29	9.66263	8	9	0.0990524	1.01	6.71138	0.103287	12.638	2.76413	0.052668	128.138	Tianjin	2013	71
4.46415	9.65303	7.81923	30	9.68726	8	9	0.0834637	0.920002	6.72479	0.113044	13.804	2.55006	0.05698	133.925	Tianjin	2014	71
4.29278	9.68041	7.83308	32	9.7142	8	9	0.146048	2.47	6.9343	0.195448	13.465	2.64873	0.066334	137.369	Tianjin	2015	71
4.23855	9.8575	8.04879	32	9.72705	8	9	0.0783119	4.29	6.95081	0.206841	13.504	2.72993	0.073814	135.634	Tianjin	2016	71
4.12507	9.90354	8.13182	37	9.71169	8	9	0.0364437	1.71	6.95655	0.176874	13.96	2.73553	0.061189	152.628	Tianjin	2017	71
3.98899	10.0389	8.27459	37	9.69634	8	9	0.0139427	0.469997	6.98657	0.16505	13.464	2.75643	0.067772	147.592	Tianjin	2018	71
4.178	7.44571	5.13842	5	8.70185	8	6			5.63939	0.0977635	9.79699	1.90386	0.044001	20.89	Taiyuan	2008	72
4.16766	7.54364	5.27935	10	8.71506	8	6	0.105085	4.49	5.65305	0.0937277	10.014	1.752	0.070168	41.6766	Taiyuan	2009	72
4.24543	7.61276	5.4445	10	8.7294	8	6	0.13146	-0.48	5.65252	0.0957087	10.188	1.82293	0.044168	42.4543	Taiyuan	2010	72
4.40557	7.80913	5.62543	9	8.8171	8	6	0.1502	-0.310001	5.64792	0.103201	9.65801	1.55933	0.056668	39.6501	Taiyuan	2011	72
4.25792	8.00132	5.87516	9	8.85516	8	6	0.113846	0.5	5.64933	0.105507	9.61001	1.54213	0.048834	38.3213	Taiyuan	2012	72
4.2444	8.21401	6.0675	17	8.89802	8	6	0.049202	0.940002	5.65214	0.121969	10.185	2.22746	0.057001	72.1548	Taiyuan	2013	72
4.19898	8.33716	6.21668	17	8.9023	8	6	0.0534649	3.58	5.66157	0.118527	9.96499	2.016	0.045834	71.3827	Taiyuan	2014	72
4.07768	8.50712	6.37904	16	8.90389	8	6	0.0864868	2.55	5.6528	0.144291	10.326	2.15253	0.044834	65.2428	Taiyuan	2015	72
4.11919	8.64245	6.53011	16	8.9095	8	6	0.0763531	1.37	5.65948	0.0480118	10.155	2.06613	0.060334	65.907	Taiyuan	2016	72
4.15441	8.82199	6.7137	16	8.916	8	6	0.133472	-1.29	5.65599	0.0491932	10.477	1.8996	0.060501	66.4706	Taiyuan	2017	72
4.02551	9.00297	6.90185	16	8.92506	8	6	0.135757	0.98	5.68017	0.0477814	10.35	1.98586	0.042668	64.4081	Taiyuan	2018	72
3.60599	7.3876	5.07658	7	8.79808	4	13			4.15795	0.0964799	12.691	3.2733	0.110963	25.242	Weihai	2008	73
3.65293	7.53469	5.24484	7	8.80627	4	14	0	0	4.16728	0.11102	13.129	4.06	0.077597	25.5705	Weihai	2009	73
3.52652	7.67339	5.39986	7	8.81299	4	14	-0.0220842	4.85	4.17208	0.143425	12.185	4.02054	0.104328	24.6856	Weihai	2010	73
3.60038	7.78933	5.53781	13	8.82023	4	14	0.0870085	1.35	4.17746	0.141971	12.158	4.85631	0.095866	46.8049	Weihai	2011	73
3.5073	7.90683	5.69786	13	8.83928	4	14	0.10053	0.0699997	4.18358	0.0729478	12.348	4.89338	0.082597	45.5949	Weihai	2012	73
3.57794	8.00561	5.82853	15	8.86236	4	15	0.142899	0.0699997	4.19268	0.153294	11.512	4.92723	0.091155	53.6691	Weihai	2013	73
3.63948	8.09854	5.91345	15	8.86236	4	15	0.743578	3.5	4.87977	0.113891	12.507	4.40869	0.082597	54.5923	Weihai	2014	73
3.62038	8.18504	6.06475	14	8.87456	4	15	0.0500793	1.09	4.88386	0.130129	12.543	4.33161	0.06779	50.6853	Weihai	2015	73
3.54312	8.27154	6.21604	14	8.85914	4	15	0.0687141	1.69	4.89784	0.124288	12.434	4.35954	0.070674	49.6036	Weihai	2016	73
3.37571	8.36937	6.39275	18	8.86296	4	15	0.0885201	-0.200001	4.89784	0.120314	12.69	4.33154	0.07029	60.7628	Weihai	2017	73
3.26003	8.46647	6.52794	18	8.87638	4	15	0.0501575	0.68	4.91265	0.117743	11.871	4.36	0.086251	58.6806	Weihai	2018	73
4.08821	6.11279	3.48886	3	9.3091	0	1			3.79661	0.0921876	16.9	1.1264	0.141001	12.2646	Loudi	2008	74
3.98721	6.42016	3.73593	5	9.3664	0	1	0.118008	4.98	3.80377	0.0392663	17.24	1.1228	0.162001	19.9361	Loudi	2009	74
3.96089	6.72321	4.00712	5	9.57619	0	1	0.218704	-2.42	3.84524	0.0336856	16.892	1.2288	0.200001	19.8044	Loudi	2010	74
4.04328	6.85825	4.18995	6	9.58963	0	1	0.201773	-1.61	3.85015	0.151464	16.642	2.5432	0.100501	24.2597	Loudi	2011	74
4.07012	7.10701	4.51389	6	9.59016	0	1	0.138907	0.27	3.85651	0.166676	16.314	2.904	0.173501	24.4207	Loudi	2012	74
4.01717	7.36394	4.76206	7	9.59567	0	2	0.102845	1.82	3.86283	0.169842	18.406	3.4032	0.135501	28.1202	Loudi	2013	74
4.07681	7.56752	4.93552	7	9.60237	0	2	0.0822124	0.439999	3.88156	0.164657	17.94	3.108	0.173001	28.5377	Loudi	2014	74
3.95599	7.7747	5.14227	10	9.60333	0	2	0.0555639	2.56	3.89202	0.161857	17.626	3.352	0.161501	39.5599	Loudi	2015	74
3.7981	8.06813	5.45715	10	9.61394	0	2	0.0851336	2.07	3.89182	0.176354	17.876	3.3212	0.222001	37.981	Loudi	2016	74
3.75533	8.09167	5.53303	8	9.61993	0	2	0.130636	3.58	4.11087	0.17158	17.94	3.026	0.159001	30.0427	Loudi	2017	74
3.54963	8.37946	5.80453	8	9.62265	0	2	0.0897369	0.879997	4.12713	0.175861	17.864	3.0328	0.141001	28.397	Loudi	2018	74
4.23319	5.0572	2.32423	2	9.48105	0	5			4.5418	0.122569	17.46	1.4736	0.140751	8.46639	Xiaogan	2008	75
4.25645	6.46837	3.64774	5	9.50122	0	16	0.1783	-0.18	4.57285	0.208355	17.72	1.5946	0.113001	21.2823	Xiaogan	2009	75
4.26211	6.69577	2.33698	5	9.37932	0	16	0.106456	-0.299999	4.55986	0.233401	16.713	2.1306	0.143251	21.3106	Xiaogan	2010	75
4.30799	6.90605	4.07336	5	9.34854	0	16	0.103689	0.299999	4.56017	0.189049	16.392	2.1268	0.108751	21.54	Xiaogan	2011	75
4.20603	7.0783	4.27025	5	9.46527	0	16	0.141199	-0.549999	4.56122	0.275662	16.57	1.9306	0.143001	21.0302	Xiaogan	2012	75
4.40189	7.30519	4.49969	5	9.5253	0	16	0.128708	1.27	4.56435	0.276056	17.258	2.1002	0.157001	22.0095	Xiaogan	2013	75
4.29987	7.37849	4.61554	5	9.58583	0	16	0.0940056	-0.210003	4.57368	0.292717	16.951	1.857	0.140251	21.4993	Xiaogan	2014	75
4.20922	7.51749	4.7501	5	9.65995	0	16	0.0768261	-0.75	4.57821	0.334107	16.803	1.6582	0.140501	21.0461	Xiaogan	2015	75
3.98073	7.65779	4.8905	5	9.71487	0	16	0.0689745	-0.689999	4.56435	0.383146	17.109	1.8686	0.177501	19.9037	Xiaogan	2016	75
3.95921	7.77989	5.02103	9	9.73454	0	16	0.0952272	3.02	4.56435	0.343045	17.374	2.0388	0.116751	35.6329	Xiaogan	2017	75
3.84638	7.89201	5.14201	9	9.78149	0	16	0.103861	0.110001	4.56435	0.314716	17.763	2.4818	0.095501	34.6174	Xiaogan	2018	75
3.53417	5.44674	3.6026	6	9.13669	0	9			3.77941	0.148593	17.036	1.07285	0.226787	21.205	Ningde	2008	76
3.48723	6.35434	3.76404	6	9.14602	0	9	0.185329	1.57	3.76723	0.150663	17.19	1.06428	0.193573	20.9234	Ningde	2009	76
3.37588	6.52509	3.94178	8	9.16136	0	9	0.157316	-2.72	3.79459	0.15755	16.884	1.14943	0.261073	27.007	Ningde	2010	76
3.47271	6.72611	4.15917	10	9.1742	0	9	0.203233	-3.98	3.8111	0.15613	16.774	1.24057	0.212144	34.7271	Ningde	2011	76
3.43038	6.85805	4.29829	7	9.21851	0	9	0.168087	-3.52	3.82864	0.184103	16.989	1.12385	0.264287	24.0127	Ningde	2012	76
3.39966	7.20758	4.65436	9	9.27369	0	9	0.154989	-4.72	3.85015	0.207913	17.07	1.20185	0.194287	30.5969	Ningde	2013	76
3.46275	7.37903	4.85585	9	9.28011	0	9	0.109056	-0.189999	3.86912	0.185996	17.296	1.26928	0.273573	31.1647	Ningde	2014	76
3.36928	7.51663	5.0192	10	9.33512	0	9	0.109718	0.0999985	3.87391	0.219881	17.294	1.04214	0.249287	33.6928	Ningde	2015	76
3.30166	7.70084	5.27929	10	9.27395	0	9	0.11657	0.470001	3.89182	0.205077	17.802	1.11571	0.314644	33.0166	Ningde	2016	76
3.33201	7.88382	5.5424	16	9.37639	0	9	0.263284	-3.35	3.89182	0.189357	17.801	1.18957	0.237501	53.3121	Ningde	2017	76
3.17426	8.08761	5.84349	16	9.40068	0	9	0.18105	-2.57	3.93183	0.182621	17.64	1.28728	0.229108	50.7882	Ningde	2018	76
3.84089	8.17236	6.11504	22	9.16668	8	18			5.39417	0.132408	16.639	2.07643	0.15615	84.4996	Ningbo	2008	77
3.78084	8.30475	6.27577	28	9.19877	8	18	0.124144	-0.00999832	5.40191	0.137146	16.879	2.00897	0.172636	105.864	Ningbo	2009	77
3.68837	8.4596	6.48009	29	9.19877	8	18	0.183418	-1.27	5.40874	0.132429	16.466	1.93821	0.177907	106.963	Ningbo	2010	77
3.73825	8.57342	6.62274	35	9.2534	8	18	0.167875	0.369999	5.41477	0.138879	16.262	2.24584	0.157636	130.839	Ningbo	2011	77
3.37629	8.67684	6.76118	35	9.27442	8	18	0.0869675	2.55	5.42098	0.138575	16.254	2.40529	0.228515	118.17	Ningbo	2012	77
3.84606	8.75687	6.86125	32	9.29585	8	18	0.0868492	1.09	5.42759	0.143902	16.923	2.10394	0.183717	123.074	Ningbo	2013	77
3.7677	8.85585	6.97457	32	9.25989	8	18	0.0629158	0.0499992	5.43634	0.14406	16.463	2.2707	0.189596	120.567	Ningbo	2014	77
3.76775	8.97731	7.07876	37	9.32222	8	18	0.0608387	1.4	5.4473	0.174767	16.603	2.48708	0.241623	139.407	Ningbo	2015	77
3.61451	9.14557	7.27755	37	9.27949	8	18	0.133663	0.120003	5.46383	0.15385	17.255	2.47535	0.207839	133.737	Ningbo	2016	77
3.58255	9.30574	7.40964	41	9.32697	8	18	0.119566	-0.25	5.66988	0.160149	17.188	2.372	0.17865	146.884	Ningbo	2017	77
3.41444	9.39275	7.60425	42	9.3322	8	18	0.074419	1.33	5.69036	0.168155	17.167	2.05875	0.167974	143.406	Ningbo	2018	77
4.08693	7.09466	4.36934	15	9.60488	1	5			4.30757	0.149012	17.372	2.5965	0.123126	61.304	Anqing	2008	78
4.0691	7.31089	4.59637	12	9.61073	1	5	-0.0587721	2.4	4.30352	0.191359	17.311	2.48725	0.164689	48.8292	Anqing	2009	78
4.07598	7.49753	4.80409	12	9.61294	1	5	0.387784	-11.72	4.29932	0.131071	16.85	2.20525	0.223751	48.9118	Anqing	2010	78
4.09737	7.80339	5.26978	17	9.61294	1	5	0.17805	-0.790001	4.29729	0.101021	16.678	2.27175	0.124689	69.6553	Anqing	2011	78
4.01733	8.0007	5.56588	16	9.47876	1	5	0.0427036	3.1	4.29456	0.162919	16.609	2.123	0.175939	64.2773	Anqing	2012	78
4.0883	8.13557	5.7117	26	9.72979	1	10	0.044651	3.7	4.29592	0.203441	17.026	3.008	0.155001	106.296	Anqing	2013	78
4.11231	8.24632	5.85552	26	9.72979	1	10	0.0902309	0.43	4.29729	0.140069	16.476	2.75525	0.185001	106.92	Anqing	2014	78
3.94687	8.4102	6.03867	26	9.90324	1	10	0.0419674	2.56	4.29919	0.230173	16.626	2.8725	0.210314	102.619	Anqing	2015	78
3.92426	8.54611	6.20098	27	9.81006	1	10	0.0797539	1.77	4.30407	0.231516	16.905	2.9685	0.275001	105.955	Anqing	2016	78
3.959	8.71864	6.41679	30	9.85072	1	10	0.11741	-0.400002	4.30407	0.220716	17.203	2.88375	0.193126	118.77	Anqing	2017	78
3.73697	8.84387	6.56131	30	9.884	1	10	0.149943	-2.4	4.30407	0.205992	17.356	2.92975	0.164689	112.109	Anqing	2018	78
3.84877	5.74977	2.51331	7	9.75336	0	1			4.59391	0.130869	13.329	1.34466	0.108612	26.9414	Ankang	2008	79
3.89266	6.40026	3.1352	9	9.87607	0	1	0.149565	0.68	4.60407	0.166113	13.432	1.20989	0.103404	35.0339	Ankang	2009	79
3.86744	7.10698	3.88526	10	9.90219	0	1	0.152429	-0.140003	4.61373	0.197876	13.391	1.24277	0.130418	38.6744	Ankang	2010	79
3.93622	7.3543	4.16562	11	9.94559	0	1	0.1817	-4.03	4.61809	0.190784	13.071	1.49305	0.129515	43.2984	Ankang	2011	79
3.89091	7.51632	4.34666	11	10.0071	0	1	0.151035	-0.939999	4.62399	0.202142	13.089	1.53239	0.092432	42.8	Ankang	2012	79
3.85624	7.6811	4.56943	18	10.0232	0	1	0.162957	-2.17	4.62986	0.189577	13.791	1.32905	0.077015	69.4123	Ankang	2013	79
3.79347	7.83597	4.79505	19	10.03	0	1	0.115355	-0.189999	4.63084	0.194828	13.254	1.41866	0.09889	72.0759	Ankang	2014	79
3.72556	7.95586	4.9783	17	10.0341	0	2	0.105147	0.619999	4.61353	0.210739	13.385	1.38005	0.095209	63.3346	Ankang	2015	79
3.68416	8.0956	5.14895	17	10.0425	0	2	0.0759459	1.73	4.61512	0.202593	14.046	1.36727	0.091459	62.6307	Ankang	2016	79
3.61478	8.23986	5.43613	25	10.0456	0	2	0.14299	0.950001	4.61512	0.181768	13.997	1.22711	0.116946	90.3696	Ankang	2017	79
3.52327	8.42924	5.68633	25	10.1065	0	2	0.162819	-2.51	4.61512	0.181282	13.989	1.27522	0.097015	88.0819	Ankang	2018	79
4.46914	6.9589	4.27812	10	9.34461	0	21			4.67049	0.142246	13.968	2.038	0.053501	44.6914	Anyang	2008	80
4.43049	7.12247	4.5118	10	9.3508	0	29	0.0320148	11.32	4.67777	0.163107	13.732	2.0272	0.077501	44.3049	Anyang	2009	80
4.43777	7.2458	4.66704	10	9.36323	0	29	0.153952	-1.03	4.68933	0.167439	13.626	2.0076	0.068001	44.3777	Anyang	2010	80
4.59588	7.40766	4.86404	10	9.01262	0	29	0.0904598	3.96	4.71043	0.183459	13.558	1.8996	0.064001	45.9588	Anyang	2011	80
4.55392	7.60254	5.13317	11	9.37659	0	29	-0.00582409	3.33	4.70773	0.206549	13.912	1.7172	0.059001	50.0931	Anyang	2012	80
4.62335	7.7351	5.28574	6	9.37786	0	29	0.136548	-3.05	4.7397	0.18867	14.254	1.8636	0.051501	27.7401	Anyang	2013	80
4.44479	7.72116	5.30151	6	9.37735	0	29	0.0698013	4.48	4.74927	0.186261	15.194	2.7024	0.073001	26.6687	Anyang	2014	80
4.46421	7.98202	5.53891	12	9.02381	0	29	0.0502644	3.17	4.7497	0.206278	14.82	2.7736	0.055001	53.5705	Anyang	2015	80
4.41247	8.13196	5.67466	13	9.1311	0	29	0.0779486	2.56	4.77068	0.196474	15.142	2.6748	0.106001	57.3621	Anyang	2016	80
4.36161	8.46464	6.08092	12	9.46933	0	29	0.108685	0.950001	4.76217	0.213628	15.364	2.602	0.065001	52.3393	Anyang	2017	80
4.22264	8.50596	6.22969	12	9.47201	0	29	0.163314	-0.0200005	4.77068	0.198607	15.2	2.6908	0.068001	50.6717	Anyang	2018	80
3.61899	7.02486	4.44122	5	8.76795	1	13			4.43486	0.154954	14.297	2.46022	0.168705	18.095	Anshun	2008	81
3.54893	7.09778	4.61532	6	9.10276	1	13	0.111775	-1.48	4.43912	0.18535	15.161	2.51963	0.113427	21.2936	Anshun	2009	81
3.53995	7.18981	4.73445	6	9.11899	1	13	0.163744	-4.67	4.46338	0.21916	14.95	2.49629	0.13602	21.2397	Anshun	2010	81
3.58814	7.52656	5.23826	7	9.13012	1	13	0.286232	-0.0600014	4.47164	0.33864	14.128	1.93318	0.095464	25.117	Anshun	2011	81
3.59959	7.71643	5.27805	7	9.17672	1	13	0.166366	-0.130001	4.47392	0.368104	14.198	1.93052	0.126853	25.1971	Anshun	2012	81
3.64291	7.85968	5.52189	8	9.46723	1	13	0.179941	1.37	4.48074	0.219193	15.359	2.01829	0.09176	29.1433	Anshun	2013	81
3.67983	8.06343	5.73205	8	9.52599	1	13	0.186438	1.4	4.49088	0.21771	14.968	2.07059	0.165557	29.4386	Anshun	2014	81
3.52636	8.26941	5.93846	10	9.52599	1	13	0.553935	-3.8	4.87535	0.234306	15.526	2.0677	0.170279	35.2636	Anshun	2015	81
3.47181	8.59587	6.30438	10	9.52738	1	13	0.105055	1.27	4.85981	0.235691	15.33	2.12163	0.121483	34.7181	Anshun	2016	81
3.41714	8.918	6.64075	15	9.53591	1	13	0.142529	-0.860001	4.85981	0.305331	15.296	2.03911	0.129538	51.257	Anshun	2017	81
3.281	9.22263	6.94352	15	9.53433	1	13	0.0314255	2.24	4.8752	0.294894	15.031	2.13815	0.157779	49.215	Anshun	2018	81
3.6957	5.06434	1.84032	4	9.10692	0	12			3.84096	0.377058	6.53399	2.94222	0.047293	14.7828	Dingxi	2008	82
3.69648	5.31719	2.0576	4	9.16168	0	12	0.188358	4.39	3.84439	0.43297	6.99099	3.45244	0.037084	14.7859	Dingxi	2009	82
3.76271	5.31321	2.26198	4	9.22257	0	12	0.182941	-1.43	3.84267	0.433354	6.85201	3.67689	0.045071	15.0508	Dingxi	2010	82
3.80486	5.61902	2.43384	4	9.23345	0	12	0.190187	-0.16	3.85015	0.4718	6.40801	3.58139	0.040973	15.2194	Dingxi	2011	82
3.67967	5.90054	2.76659	4	9.23744	0	12	0.16527	-0.580002	3.8416	0.456011	6.05499	3.5925	0.054168	14.7187	Dingxi	2012	82
3.74016	5.68317	2.59307	4	9.24876	0	12	0.158016	0.640003	3.8416	0.428202	7.583	3.62355	0.064793	14.9606	Dingxi	2013	82
3.76957	5.88888	2.78686	5	9.26065	0	12	0.190797	1.12	3.82647	0.364584	6.92599	3.62877	0.055834	18.8478	Dingxi	2014	82
3.68463	6.09742	2.99022	5	9.2753	0	12	0.0652294	0.939999	3.83016	0.437895	7.45199	3.54916	0.047501	18.4232	Dingxi	2015	82
3.60201	6.28897	3.19048	5	9.29863	0	12	0.0808191	0.740002	3.85015	0.417828	7.61501	3.61928	0.040765	18.0101	Dingxi	2016	82
3.57504	6.49163	3.421	8	9.29317	0	12	0.00808334	3.73	3.85015	0.458322	7.22601	3.38766	0.055696	28.6003	Dingxi	2017	82
3.51583	6.70441	3.67883	8	9.29702	0	12	0.0677576	2.38	3.85015	0.498629	6.85699	3.43655	0.069029	28.1266	Dingxi	2018	82
4.29105	6.76145	4.03671	7	9.32029	1	1			4.37727	0.140494	17.912	0.999954	0.112555	30.0374	Yibin	2008	83
4.26438	7.08699	4.4362	8	9.45282	1	1	0.0490427	2.78	4.3824	0.157302	18.427	1.01239	0.093371	34.115	Yibin	2009	83
4.29411	7.28655	4.69231	8	9.49379	1	1	0.138213	-0.0300007	4.39309	0.154756	17.878	0.914128	0.124186	34.3528	Yibin	2010	83
4.30239	7.45104	4.87979	7	9.72897	1	1	0.32555	-0.93	4.82189	0.1576	17.996	1.21295	0.071469	30.1167	Yibin	2011	83
4.26706	7.65606	5.11805	7	9.79994	1	1	0.127821	0.0300007	4.82991	0.16751	17.375	1.23352	0.141251	29.8695	Yibin	2012	83
4.34775	7.82371	5.34569	9	9.81236	1	3	0.083704	1.36	4.84024	0.185877	19.328	1.43582	0.138697	39.1297	Yibin	2013	83
4.08772	7.9457	5.54931	9	9.81477	1	3	0.0511427	2.45	4.84497	0.187651	18.29	1.58482	0.103371	36.7895	Yibin	2014	83
4.05866	8.15948	5.80892	6	9.85398	1	3	0.0533638	1.27	4.84474	0.188863	19.197	1.36926	0.096632	24.352	Yibin	2015	83
4.05457	8.36144	6.04446	6	9.86068	1	3	-2.23014	4.51	4.85203	1.87872	18.967	1.54469	0.158425	24.3274	Yibin	2016	83
4.01043	8.56015	6.29106	10	9.86822	1	3	2.42376	7.4	4.85203	0.210469	19.043	1.51543	0.087447	40.1043	Yibin	2017	83
3.87054	8.78511	6.5342	10	9.86978	1	3	0.412035	-1.86	5.43808	0.200484	17.873	2.53369	0.126849	38.7054	Yibin	2018	83
4.27855	6.90098	4.19413	14	10.1139	4	11			4.82366	0.0639887	14.325	1.49538	0.147245	59.8997	Yichang	2008	84
4.26437	7.10308	4.3758	16	10.143	4	11	0.193939	2.98	4.82663	0.10493	14.789	1.46948	0.134745	68.2299	Yichang	2009	84
4.23826	7.34163	4.18548	16	10.1519	4	11	0.18644	-2.12	4.82358	0.107905	14.759	1.44579	0.130834	67.8122	Yichang	2010	84
4.36256	7.56595	4.95793	19	10.1732	4	11	0.30038	-2.61	4.82511	0.0946481	14.705	1.40195	0.11545	82.8886	Yichang	2011	84
4.29664	7.87866	5.30502	18	10.1828	4	11	0.092783	0.609999	4.83071	0.106272	14.362	1.29477	0.097309	77.3395	Yichang	2012	84
4.30779	8.10813	5.565	17	10.2256	4	11	0.073328	0.380001	4.84733	0.118689	15.532	1.40513	0.148719	73.2325	Yichang	2013	84
4.23523	8.31532	5.81819	18	10.2346	4	11	0.0891151	1.51	4.85203	0.139911	14.102	1.89902	0.117373	76.2341	Yichang	2014	84
4.16915	6.59735	6.09636	23	10.2256	4	11	0.0556679	0.219999	4.85422	0.16774	14.276	1.84923	0.124617	95.8904	Yichang	2015	84
4.05398	8.64057	6.402	23	10.2992	4	11	0.0988083	2.57	4.84419	0.149245	14.648	1.89195	0.148847	93.2416	Yichang	2016	84
3.99118	8.79773	6.55838	28	10.2256	4	11	0.0366573	6.29	4.83628	0.135092	14.599	1.84518	0.12936	111.753	Yichang	2017	84
3.8512	8.95406	6.76887	30	10.364	4	11	0.0605316	2.85	4.84419	0.125966	14.634	1.83348	0.105193	115.536	Yichang	2018	84
3.94075	6.26122	3.63231	9	9.6416	0	26			4.63696	0.126631	17.54	1.78771	0.164168	35.4667	Yichun, Jiangxi	2008	85
3.9279	6.50731	3.88056	9	9.64633	0	36	0.0324001	6.9	4.6465	0.17442	17.737	1.88057	0.166668	35.3511	Yichun, Jiangxi	2009	85
3.86108	6.68586	4.11087	9	9.7068	0	36	0.161205	-2.57	4.65444	0.174603	17.457	1.7539	0.24512	34.7497	Yichun, Jiangxi	2010	85
3.97367	6.95067	4.1465	13	9.75211	0	38	0.180943	-0.550003	4.67935	0.175383	17.28	1.94019	0.145358	51.6578	Yichun, Jiangxi	2011	85
3.98684	7.23356	4.37519	13	9.78482	0	38	0.16665	1.77	4.68306	0.177338	17.044	1.92333	0.246787	51.8289	Yichun, Jiangxi	2012	85
3.87254	7.48629	4.81665	12	9.79763	1	39	0.137381	1.01	4.69866	0.17019	18.284	2.00152	0.148573	46.4705	Yichun, Jiangxi	2013	85
3.95476	7.68132	5.18163	12	9.81831	1	39	0.105691	1.02	4.7318	0.175189	17.793	1.87885	0.213692	47.4571	Yichun, Jiangxi	2014	85
3.7288	7.91241	5.56467	17	9.83826	1	39	0.0733719	1.66	4.73013	0.186479	17.629	1.94514	0.225477	63.3896	Yichun, Jiangxi	2015	85
3.84856	8.1228	5.92506	17	9.89858	1	39	0.0975313	1.41	4.74493	0.183401	17.881	2.02781	0.239882	65.4255	Yichun, Jiangxi	2016	85
3.86199	8.67888	6.41528	21	9.90234	1	39	0.135604	0.950001	4.74493	0.194432	17.925	1.90628	0.205954	81.1018	Yichun, Jiangxi	2017	85
3.58702	8.83786	6.62307	21	9.89812	1	39	0.0535736	1.18	4.75359	0.218094	17.948	2.08771	0.155239	75.3275	Yichun, Jiangxi	2018	85
4.10387	6.99861	4.23788	10	9.42537	0	14			4.93555	0.0998302	10.603	1.60876	0.065222	41.0387	Baoji	2008	86
4.13052	7.17855	4.39928	10	9.55414	0	14	0.138454	-1.37	4.95138	0.120112	10.563	2.06664	0.075001	41.3052	Baoji	2009	86
4.15603	7.42422	4.64798	10	9.56493	0	14	0.148787	0.0199986	4.96144	0.13777	10.655	2.1537	0.083898	41.5603	Baoji	2010	86
4.24682	7.62623	4.91772	11	9.59404	0	14	0.230038	-2.24	4.96494	0.128651	10.355	1.95894	0.051104	46.7151	Baoji	2011	86
4.25517	7.92418	5.17622	11	9.61606	0	14	0.12998	-0.379999	4.96564	0.130495	10.302	1.92147	0.067133	46.8068	Baoji	2012	86
4.19268	8.19589	5.49216	21	9.67404	0	14	0.116019	-0.4	4.96633	0.127055	11.577	2.01129	0.070369	88.0463	Baoji	2013	86
4.14211	8.44484	5.74236	22	9.67639	0	14	0.0457439	3.01	4.95723	0.127737	10.89	1.94388	0.061325	91.1264	Baoji	2014	86
4.00562	8.5862	5.89853	21	9.68714	0	14	0.00774574	-1.3	4.95801	0.136635	10.876	1.83676	0.070001	84.1181	Baoji	2015	86
4.07244	8.76179	6.08859	22	9.70072	0	14	0.085083	1.36	4.95583	0.0587608	11.415	1.8707	0.047869	89.5937	Baoji	2016	86
4.0933	8.98563	6.36406	23	9.71501	0	14	0.0735302	1.08	4.94164	0.141433	11.208	1.82741	0.072648	94.1459	Baoji	2017	86
3.94235	9.22885	6.64568	26	9.72309	0	14	0.044733	2.04	4.93447	0.14698	11.048	1.85047	0.075663	102.501	Baoji	2018	86
4.02603	6.09464	3.39854	16	9.33521	0	4			4.4443	0.102246	16.525	2.31991	0.157501	64.4165	Xuancheng	2008	87
4.02652	6.28928	3.56837	16	9.38907	0	4	0.129821	-0.98	4.45155	0.122444	16.94	2.39163	0.201365	64.4244	Xuancheng	2009	87
3.99132	6.47358	3.78679	16	9.38907	0	4	0.117164	-6.65	4.45597	0.128621	16.802	2.19982	0.176137	63.8611	Xuancheng	2010	87
4.01211	6.80334	4.19471	19	9.39024	0	4	0.17953	-1.51	4.4613	0.155248	16.477	2.39991	0.154547	76.2301	Xuancheng	2011	87
3.92849	7.19712	4.61762	19	9.13475	0	4	0.0992165	1.05	4.4613	0.156441	16.44	2.321	0.191478	74.6413	Xuancheng	2012	87
3.97717	7.372	4.79451	24	9.24532	0	4	0.182829	-2.73	4.46361	0.154217	17.858	2.061	0.143297	95.452	Xuancheng	2013	87
4.1025	7.50246	4.93546	24	9.26861	0	4	0.0725784	0.709999	4.4613	0.153335	17.429	2.30209	0.168297	98.46	Xuancheng	2014	87
3.90809	7.67229	5.11627	27	9.36047	0	5	0.0591049	3.76	4.46303	0.161034	16.93	3.06963	0.200115	105.518	Xuancheng	2015	87
3.81148	7.85349	5.32982	27	9.38773	0	5	0.0851231	1.98	4.46591	0.153554	17.344	2.92	0.273751	102.91	Xuancheng	2016	87
3.80579	8.05083	5.57456	31	9.41099	0	5	0.107811	1.05	4.46591	0.150002	17.222	2.82091	0.164547	117.98	Xuancheng	2017	87
3.69492	8.21747	5.77672	31	9.39474	0	5	0.102469	-0.280003	4.45435	0.142723	17.409	2.748	0.170228	114.543	Xuancheng	2018	87
4.18275	5.99354	2.9598	1	9.43516	0	26			5.19651	0.14864	15.498	1.92896	0.115518	4.18275	Suzhou, Anhui	2008	88
4.21192	6.15657	3.14987	1	9.43516	0	26	0.115336	-3.01	5.21439	0.0993275	15.692	1.95524	0.094398	4.21192	Suzhou, Anhui	2009	88
4.1407	6.297	3.25734	1	9.44248	0	26	0.135627	2.1	5.22499	0.100792	15.779	2.08779	0.072932	4.1407	Suzhou, Anhui	2010	88
4.12645	6.64045	3.76094	1	9.44248	0	29	0.288181	-2.77	5.23591	0.105694	15.491	2.03496	0.091639	4.12645	Suzhou, Anhui	2011	88
4.10373	6.88599	4.07987	1	9.44248	0	29	0.137542	-0.419998	5.23697	0.107949	15.626	2.05855	0.087501	4.10373	Suzhou, Anhui	2012	88
4.1877	7.04995	4.24934	1	9.50353	0	30	0.0951138	0.759998	5.23111	0.106338	15.889	2.48165	0.09957	4.1877	Suzhou, Anhui	2013	88
4.13431	7.19322	4.39262	1	9.51274	0	30	0.147215	1.48	5.22682	0.102811	15.751	2.32241	0.109139	4.13431	Suzhou, Anhui	2014	88
4.08466	7.37275	4.65754	2	9.57406	0	30	0.0769615	1.56	5.23968	0.273065	15.429	2.24869	0.094742	8.16931	Suzhou, Anhui	2015	88
4.033	7.54037	4.79926	2	9.66796	0	30	0.103689	8.67	5.24702	0.249609	15.918	2.28241	0.117587	8.066	Suzhou, Anhui	2016	88
4.11345	7.72223	5.06233	2	9.70942	0	34	0.111964	1.59	5.25227	0.229296	16.411	2.03262	0.107501	8.22689	Suzhou, Anhui	2017	88
3.98679	7.87082	5.18833	2	9.76727	0	34	0.0775385	2.96	5.2575	0.238771	16.379	2.01303	0.119742	7.97358	Suzhou, Anhui	2018	88
4.14303	5.92502	3.25315	3	9.21543	8	8			5.06259	0.160741	15.215	2.5744	0.170751	12.4291	Suqian	2008	89
4.18101	6.06688	3.40669	3	9.22631	8	8	0.231536	6.16	5.07217	0.162822	15.19	2.2428	0.103251	12.543	Suqian	2009	89
4.08189	6.20292	3.57015	3	9.2431	8	8	0.193881	0.25	5.07374	0.16947	15.086	2.3589	0.098001	12.2457	Suqian	2010	89
4.11835	6.42089	3.80255	2	9.25119	8	8	0.225905	0.34	5.09191	0.183034	14.889	2.2336	0.113251	8.2367	Suqian	2011	89
4.111	6.69606	4.20018	2	9.26842	8	8	0.157936	0.560001	5.1023	0.196004	14.982	2.369	0.113501	8.222	Suqian	2012	89
4.18261	6.91114	4.60206	7	9.28098	8	8	0.121707	2.93	5.12694	0.192986	15.099	2.4798	0.100876	29.2782	Suqian	2013	89
4.16215	7.0658	4.78017	7	9.30365	8	8	0.107543	1.18	5.14749	0.191299	15.286	2.416	0.124501	29.1351	Suqian	2014	89
4.07931	7.18389	4.93883	6	9.32152	8	8	0.110679	1.38	5.1594	0.202806	15.089	2.18	0.121751	24.4758	Suqian	2015	89
4.00726	7.30823	5.08808	6	9.25918	8	8	0.107803	0.369999	5.17048	0.198048	15.564	2.3059	0.129126	24.0435	Suqian	2016	89
4.01797	7.43624	5.23973	11	9.26417	8	8	0.0952692	-0.259998	5.17048	0.192943	16.111	2.2405	0.119376	44.1977	Suqian	2017	89
3.95866	7.81883	5.39691	11	9.2654	8	8	0.0216103	1.15	5.17615	0.188017	15.747	2.3595	0.116876	43.5453	Suqian	2018	89
4.21709	7.08771	4.1162	10	9.63665	0	0			4.39815	0.258099	17.926	2.46853	0.143834	42.1709	Yueyang	2008	90
4.20792	7.22683	4.41582	9	9.62132	0	0	0.107006	1.6	4.47175	0.268091	17.978	2.42733	0.138334	37.8713	Yueyang	2009	90
4.13884	7.35367	4.63791	9	9.89279	0	0	0.290668	2.36	4.6972	0.224235	17.755	2.5492	0.195501	37.2495	Yueyang	2010	90
4.31848	7.72144	4.93385	12	9.90733	0	0	0.0704422	-4.4	4.72562	0.114907	17.517	2.69986	0.110501	51.8218	Yueyang	2011	90
4.13694	7.93336	5.17158	11	9.91273	0	0	0.17548	3.52	4.71223	0.101547	16.941	2.5072	0.179668	45.5064	Yueyang	2012	90
4.21147	8.132	5.47046	12	9.9164	0	0	0.0909729	1.92	4.68675	0.107078	18.527	2.87346	0.124501	50.5376	Yueyang	2013	90
4.09287	8.26955	5.6247	12	9.91745	0	0	0.0739136	2.25	4.69775	0.114093	17.855	2.66786	0.159668	49.1145	Yueyang	2014	90
4.00938	8.36779	5.77267	14	9.91849	0	0	0.0899963	4.5	4.6896	0.127645	18.058	2.75413	0.187168	56.1313	Yueyang	2015	90
3.90143	8.52433	6.02903	14	9.92147	0	0	0.0417023	5.59	4.70048	0.152101	18.2	2.6656	0.139334	54.62	Yueyang	2016	90
3.87301	8.49572	6.08311	14	9.92499	0	0	0.0358257	4.27	4.70048	0.178356	18.301	2.62466	0.176001	54.2222	Yueyang	2017	90
3.77645	8.6592	6.34492	14	9.93207	0	0	0.0940666	-0.130001	4.70048	0.161657	18.44	2.5776	0.138834	52.8703	Yueyang	2018	90
3.82538	6.04448	2.9081	3	8.77771	0	5			3.55563	0.110732	21.096	1.10446	0.181059	11.4761	Chongzuo	2008	91
3.69251	6.19298	3.25433	3	8.78355	0	5	0.111007	-2.15	3.57795	0.0992764	22.607	1.26092	0.139328	11.0775	Chongzuo	2009	91
3.69711	6.5283	3.65527	3	8.79604	0	5	0.260545	-2.59	3.59237	0.0943384	22.154	1.2283	0.170097	11.0913	Chongzuo	2010	91
3.82395	6.69398	3.97303	4	8.80222	0	5	0.267282	-4.49	3.60005	0.0855453	20.902	1.48146	0.14654	15.2958	Chongzuo	2011	91
3.83331	6.89413	4.21582	4	8.82646	0	5	0.0741177	1.84	3.58629	0.288478	21.638	1.49254	0.151828	15.3333	Chongzuo	2012	91
3.84252	7.04078	4.39525	5	8.84441	0	5	0.0730696	-0.209999	3.60005	0.274855	21.537	1.48415	0.169232	19.2126	Chongzuo	2013	91
3.79786	7.21783	4.62443	7	8.85604	0	5	0.0507879	1.31	3.61631	0.288578	21.634	1.51554	0.165674	26.585	Chongzuo	2014	91
3.65037	7.37664	4.8945	12	8.8605	0	5	0.133299	5.52	3.60577	0.294693	22.609	1.82	0.161443	43.8044	Chongzuo	2015	91
3.5572	7.61631	5.21374	13	8.89275	0	5	0.130588	-0.540001	3.61092	0.313329	22.518	1.77346	0.167213	46.2436	Chongzuo	2016	91
3.56698	7.85585	5.50538	21	8.89563	0	5	0.192739	-1.61	3.61092	0.33291	22.089	1.89307	0.16952	74.9066	Chongzuo	2017	91
3.44044	8.20426	5.87741	22	8.90109	0	5	0.136466	1.86	3.63759	0.410588	22.031	1.67361	0.18202	75.6896	Chongzuo	2018	91
3.77833	5.75577	2.57569	5	9.29228	0	15			4.95794	0.219733	16.203	0.747906	0.133751	18.8916	Bazhong	2008	92
3.8305	5.8914	2.84843	6	9.52384	0	15	0.0945435	5.28	4.96459	0.335098	16.517	0.83427	0.126251	22.983	Bazhong	2009	92
3.8152	6.16794	3.16971	6	9.5285	0	15	0.157033	-0.950001	4.92537	0.351807	16.248	0.869634	0.146024	22.8912	Bazhong	2010	92
3.80322	6.2873	3.48739	6	9.66749	0	15	0.18472	-2.87	4.92943	0.263442	16.149	0.593906	0.164206	22.8193	Bazhong	2011	92
3.80421	6.57304	3.79997	6	9.68478	0	15	0.0597057	2.21	4.93159	0.458838	16.236	0.466906	0.132842	22.8253	Bazhong	2012	92
3.80536	6.79986	4.20771	6	9.71974	0	15	0.0360413	2.45	4.91412	0.612576	16.983	0.620815	0.123865	22.8322	Bazhong	2013	92
3.69306	7.06186	4.50581	7	9.73826	0	15	0.128648	0.00999832	4.92508	0.613088	16.082	0.892815	0.131478	25.8514	Bazhong	2014	92
3.5902	7.43723	4.87996	11	9.74531	0	15	0.112202	-0.0699997	4.91288	0.369476	16.685	0.876452	0.112501	39.4922	Bazhong	2015	92
3.56336	7.68343	5.12208	11	9.75069	0	15	0.0972643	0.0100021	4.91265	0.379435	16.884	0.919088	0.096592	39.197	Bazhong	2016	92
3.47521	7.87513	5.35132	23	9.75329	0	15	0.103016	-4.34	4.91265	0.39348	16.721	0.943634	0.14341	79.9299	Bazhong	2017	92
3.40575	7.98542	5.51962	23	9.75136	0	15	0.0707598	1.69	4.91265	0.384554	16.991	1.14618	0.126251	78.3323	Bazhong	2018	92
3.69467	4.74901	2.6834	5	9.86791	0	52			4.02124	0.0932319	8.74401	1.7712	0.026501	18.4733	Bayannur	2008	93
3.71426	5.63953	2.11882	6	9.88115	1	52	0.205535	-2.94	3.98155	0.0909782	9.419	1.89864	0.011401	22.2855	Bayannur	2009	93
3.89957	4.75143	2.67425	6	9.8944	1	52	0.128521	-1.39	4.033	0.104696	8.27999	2.96472	0.016901	23.3974	Bayannur	2010	93
3.76071	5.96358	2.79626	8	9.90066	1	53	0.136335	0.420002	4.03424	0.140956	8.03201	2.65128	0.008201	30.0857	Bayannur	2011	93
3.74579	4.97248	3.08191	8	9.90693	1	53	0.15304	-1.49	4.02892	0.133907	7.70901	2.63648	0.027601	29.9663	Bayannur	2012	93
3.69989	5.04677	3.62958	7	9.92351	1	53	0.101341	-0.0799999	4.08766	0.120996	9.30401	2.64848	0.013901	25.8992	Bayannur	2013	93
3.67939	5.16551	3.38129	7	9.94009	1	53	0.0331125	1.4	3.97594	0.110418	9.28799	2.79384	0.019601	25.7557	Bayannur	2014	93
3.76534	5.27566	3.6231	11	9.98344	1	63	0.0490646	5.19	3.95182	0.144197	8.86599	2.80184	0.016801	41.4187	Bayannur	2015	93
3.68644	5.45224	3.77008	11	10.0268	1	63	0.0349808	1.98	3.95124	0.141597	8.772	2.77216	0.017901	40.5508	Bayannur	2016	93
3.54523	5.78215	4.11987	11	10.0336	1	63	-0.205012	7.07	3.95124	0.167678	9.281	2.59848	0.012201	38.9975	Bayannur	2017	93
3.5199	5.86551	4.24802	11	10.0404	1	63	0.113865	-0.84	3.95124	0.163615	8.92999	2.7448	0.022301	38.7189	Bayannur	2018	93
4.18036	7.63408	5.46407	5	8.87989	8	16			5.41996	0.0907949	16.605	2.35064	0.112179	20.9018	Changzhou	2008	94
4.16677	7.77249	5.64676	6	8.91999	8	16	0.14278	2.59	5.4235	0.0893817	16.847	2.34632	0.143227	25.0006	Changzhou	2009	94
4.11153	7.95132	5.84499	7	9.0299	8	16	0.187931	0.66	5.42825	0.0974892	16.661	2.35342	0.121856	28.7807	Changzhou	2010	94
4.0879	8.13247	6.04008	9	9.04157	8	16	0.158854	1.03	5.43372	0.105992	16.403	2.06335	0.147904	36.7911	Changzhou	2011	94
3.94986	8.29527	6.24006	8	9.06857	8	16	0.106993	1.83	5.44025	0.103806	16.396	2.24335	0.145001	31.5989	Changzhou	2012	94
4.16532	8.39789	6.33344	8	9.08795	8	16	0.103064	2.45	5.44544	0.0992884	17.078	2.202	0.11734	33.3225	Changzhou	2013	94
4.20053	8.51767	6.47269	9	9.09459	8	16	0.111507	1.85	5.45489	0.0909164	16.729	2.11916	0.158146	37.8048	Changzhou	2014	94
4.09615	8.6046	6.58874	11	9.10617	8	16	0.191454	2.12	5.67418	0.0934842	16.812	1.84993	0.200082	45.0577	Changzhou	2015	94
3.96447	8.70037	6.72115	12	9.10854	8	16	0.0947399	1.55	5.68698	0.0879855	17.229	1.86774	0.251937	47.5736	Changzhou	2016	94
3.90309	8.79504	6.85484	20	9.12707	8	16	0.14649	-0.150002	5.70378	0.0814106	17.392	1.79671	0.164598	78.0618	Changzhou	2017	94
3.89924	8.88819	6.98859	20	9.1412	8	16	0.0591488	0.420002	5.71373	0.0828955	17.484	1.75671	0.141856	77.9848	Changzhou	2018	94
4.19532	6.83714	3.86581	9	9.75045	0	19			4.94321	0.101746	17.84	1.41646	0.157886	37.7579	Changde	2008	95
4.18101	6.95483	4.08108	9	9.75904	0	19	0.121601	4.37	4.94563	0.102677	17.922	1.45707	0.141636	37.629	Changde	2009	95
4.13791	7.21911	4.43039	9	10.0009	0	19	0.203637	-0.690002	4.95004	0.116556	17.752	1.43307	0.191924	37.2412	Changde	2010	95
4.28656	7.4072	4.66287	11	10.0061	0	19	0.211	-0.48	4.96074	0.120127	17.551	1.40154	0.089232	47.1522	Changde	2011	95
4.20318	7.62151	4.93368	11	10.007	0	19	0.134963	1.28	4.94236	0.117841	16.342	2.94169	0.191732	46.235	Changde	2012	95
4.2733	7.80677	5.14709	14	10.0103	0	19	0.0967293	1.69	4.93591	0.132586	18.021	3.04892	0.151828	59.8262	Changde	2013	95
4.12604	7.91597	5.26945	15	10.0183	0	19	0.167528	0.610001	4.94236	0.126176	17.034	2.76507	0.15327	61.8906	Changde	2014	95
3.97382	8.03317	5.43927	16	10.0195	4	19	0.071413	2.22	4.94713	0.133502	17.156	2.718	0.148655	63.5811	Changde	2015	95
3.99277	8.1231	5.63757	16	10.023	4	19	0.0813255	3.65	4.94876	0.134401	17.309	2.705	0.190867	63.8843	Changde	2016	95
3.92852	8.38885	5.90849	20	10.0253	4	19	0.0899696	2.61	4.94164	0.132757	17.41	2.52161	0.174809	78.5705	Changde	2017	95
3.77013	8.54758	6.09248	20	10.0278	4	19	0.0873947	0.59	4.94876	0.133078	17.397	2.515	0.169809	75.4027	Changde	2018	95
3.7177	5.18029	2.17397	6	9.12423	0	42			3.9046	0.15796	8.441	2.1187	0.040126	22.3062	Pingliang	2008	96
3.66602	5.86137	2.95651	7	9.15821	0	43	0.0988665	0.779999	3.91182	0.201336	9.01501	2.0449	0.043876	25.6621	Pingliang	2009	96
3.78137	6.04337	3.07272	7	9.16168	0	43	0.0920439	2.11	3.93065	0.164986	8.88299	2.2215	0.071876	26.4696	Pingliang	2010	96
3.78794	6.26809	3.29981	6	9.17484	0	46	0.168808	0.57	3.98155	0.179567	8.18301	2.168	0.059501	22.7276	Pingliang	2011	96
3.75784	6.52079	3.57555	6	9.20915	0	46	0.161286	-1.46	3.98713	0.175256	8.12301	2.169	0.053251	22.547	Pingliang	2012	96
3.77616	6.76748	3.82017	7	9.22148	0	47	-0.0172338	6.06	3.93964	0.209198	9.73199	2.1414	0.084876	26.4331	Pingliang	2013	96
3.67335	6.99485	4.04655	7	9.22586	0	47	0.168651	3.57	3.93769	0.184469	9.08001	2.0356	0.062376	25.7134	Pingliang	2014	96
3.7456	7.19539	4.27009	11	9.24373	0	47	0.0204792	5.04	3.93652	0.224218	9.251	1.9696	0.058126	41.2016	Pingliang	2015	96
3.70962	7.37842	4.47495	11	9.24513	0	47	0.0881233	0.949997	3.95124	0.215203	9.62802	2.069	0.053751	40.8059	Pingliang	2016	96
3.62647	7.57779	4.70593	12	9.24644	0	47	-0.0184212	7.86	3.95124	0.428742	8.776	2.3864	0.065876	43.5177	Pingliang	2017	96
3.56106	7.76002	4.90283	11	9.25449	0	47	0.0675516	0.189995	3.95124	0.262439	8.30902	2.3629	0.085626	39.1717	Pingliang	2018	96
4.33604	6.51468	3.74246	4	9.47963	0	1			4.61225	0.107103	15.157	2.17266	0.072501	17.3442	Pingdingshan	2008	97
4.34063	6.67765	4.10008	4	9.48608	0	2	0.072423	2.11	4.6236	0.135246	15.16	2.014	0.104168	17.3625	Pingdingshan	2009	97
4.3639	6.80087	4.24741	4	9.4968	0	2	0.165543	-1.16	4.63773	0.132787	14.993	1.87133	0.111668	17.4556	Pingdingshan	2010	97
4.49739	6.97818	4.45678	10	9.29146	0	6	0.0940208	0.769999	4.6511	0.138304	14.82	1.76266	0.097501	44.9739	Pingdingshan	2011	97
4.43311	7.14238	4.6963	10	9.50807	0	6	-0.160808	8.79	4.64439	0.178699	15.27	1.846	0.055001	44.3311	Pingdingshan	2012	97
4.47624	7.28035	4.92164	7	9.50813	0	6	0.00583363	3.42	4.58395	0.198951	16.713	1.87933	0.064168	31.3337	Pingdingshan	2013	97
4.29921	7.22472	4.82238	7	9.50813	0	6	0.0297756	5.32	4.70048	0.201077	15.933	2.45666	0.079168	30.0944	Pingdingshan	2014	97
4.41696	7.53482	5.14059	13	9.29602	0	6	0.00890446	2.32	4.70411	0.203432	15.643	2.476	0.087501	57.4205	Pingdingshan	2015	97
4.25736	7.65243	5.23566	13	9.37145	0	6	0.0820723	2.65	4.70953	0.188761	16.213	2.47466	0.089168	55.3456	Pingdingshan	2016	97
4.18353	8.35199	5.39463	17	9.5935	0	6	0.100428	0.68	4.70953	0.207958	16.373	2.60533	0.097501	71.12	Pingdingshan	2017	97
4.11763	7.95053	5.56183	17	9.59492	0	6	0.132077	-0.380001	4.70953	0.201601	16.093	2.58466	0.076668	69.9997	Pingdingshan	2018	97
3.54096	5.95992	2.84035	8	9.34715	1	49			4.52829	0.146559	13.959	1.72469	0.095001	28.3277	Guangyuan	2008	98
3.54646	6.24154	3.18786	10	9.58514	1	49	0.153267	3.1	4.53518	0.640928	14.172	1.60823	0.127443	35.4646	Guangyuan	2009	98
3.5442	6.55356	3.49676	10	9.61253	1	49	0.209384	-3.66	4.52483	0.648833	14.069	1.4019	0.129594	35.442	Guangyuan	2010	98
3.54944	7.26497	3.99797	20	9.65239	1	49	0.252927	-3.84	4.53045	0.327448	14.036	1.00888	0.140757	70.9889	Guangyuan	2011	98
3.54679	7.55971	4.43008	20	9.75305	1	49	0.150117	-1.2	4.53903	0.320891	13.961	1.04576	0.107966	70.9358	Guangyuan	2012	98
3.44706	7.78985	4.73247	16	9.80758	1	49	0.0967979	0.27	4.53796	0.331039	15.519	1.22404	0.139362	55.153	Guangyuan	2013	98
3.35376	7.92682	5.07339	16	9.87925	1	49	0.0756016	1.52	4.54223	0.324565	14.963	1.34563	0.09471	53.6601	Guangyuan	2014	98
3.16492	8.08738	5.33832	21	9.88853	1	49	0.0595369	1.99	4.53346	0.348741	15.068	1.22325	0.103315	66.4634	Guangyuan	2015	98
3.31014	8.24096	5.58066	21	9.89546	1	49	0.0837355	1.11	4.5326	0.35172	15.396	1.17953	0.087269	69.513	Guangyuan	2016	98
3.16761	8.41528	5.81586	28	9.90098	1	49	0.108911	0.57	4.5326	0.331945	14.967	1.0819	0.124594	88.693	Guangyuan	2017	98
3.28713	8.52317	6.04156	27	9.90209	1	49	0.0936604	0.299999	4.52179	0.350462	14.908	1.01865	0.122734	88.7525	Guangyuan	2018	98
4.09537	6.49585	3.6637	3	9.11185	0	39			4.83318	0.164701	17.182	0.92927	0.143637	12.2861	Guang'an	2008	99
4.06832	6.75534	3.9431	3	9.13486	0	40	0.0924187	-0.220001	4.83708	0.0838758	17.48	1.036	0.114319	12.205	Guang'an	2009	99
4.0982	6.94818	4.20089	3	9.14623	0	40	0.180003	-1.99	4.82999	0.216609	17.334	1.22509	0.122956	12.2946	Guang'an	2010	99
4.09726	7.16207	4.44701	5	9.17392	0	40	0.204835	-1.77	4.8331	0.228513	17.908	1.20491	0.116365	20.4863	Guang'an	2011	99
4.02177	7.34709	4.65006	5	9.18788	0	40	0.129624	-0.5	4.83469	0.233442	17.528	0.933088	0.124092	20.1089	Guang'an	2012	99
4.02842	7.60039	4.91482	5	9.21334	0	40	0.10907	0.34	4.84261	0.229944	18.672	1.03927	0.115228	20.1421	Guang'an	2013	99
3.89177	7.92644	5.27596	6	9.24638	0	40	0.0987835	0.990002	4.84655	0.260275	17.488	1.19454	0.16091	23.3506	Guang'an	2014	99
3.77271	8.09295	5.50776	7	9.30629	0	40	0.0889931	1.91	4.84103	0.271312	18.396	1.12072	0.124774	26.409	Guang'an	2015	99
3.76795	8.14263	5.7142	7	9.42003	0	40	0.0700197	0.91	4.84419	0.283297	17.884	1.59436	0.12091	26.3757	Guang'an	2016	99
3.63439	8.26389	5.86323	9	9.45391	0	40	0.0953636	7.82	4.84419	0.159649	17.583	1.61054	0.161137	32.7095	Guang'an	2017	99
3.566	8.30744	6.00197	9	9.51111	0	40	0.0731277	0.989998	4.84419	0.157719	17.474	1.76509	0.110001	32.094	Guang'an	2018	99
3.91425	8.16897	6.74483	17	9.06693	10	1			6.47054	0.0879668	21.571	1.67737	0.280392	66.5422	Guangzhou	2008	100
3.86131	8.28817	6.90282	22	9.09571	10	2	0.106432	1.93	6.48415	0.0873639	22.115	1.8134	0.199845	84.9489	Guangzhou	2009	100
3.75304	8.41348	7.13659	22	9.10231	10	2	0.16106	0.00999832	6.49872	0.0919636	21.729	1.80278	0.252462	82.5668	Guangzhou	2010	100
3.89331	8.43292	7.39638	27	9.11085	10	2	0.152994	-0.0299988	6.50922	0.0944787	21.217	2.57331	0.174454	105.119	Guangzhou	2011	100
3.89786	8.47857	7.55549	26	9.10477	10	2	0.0786686	2.75	6.51915	0.0992914	21.464	2.39103	0.230821	101.344	Guangzhou	2012	100
3.88154	8.52574	7.69782	35	9.10559	10	10	0.127356	1.16	6.53175	0.0904003	21.397	2.34156	0.25465	135.854	Guangzhou	2013	100
3.77302	8.5813	7.83309	36	9.12909	10	10	0.166349	-1.91	6.54391	0.078374	21.606	2.16687	0.250353	135.829	Guangzhou	2014	100
3.62207	8.64099	7.96423	36	9.13973	10	10	0.0801144	1.88	6.75015	0.0954517	22.093	2.18943	0.2759	130.395	Guangzhou	2015	100
3.55188	8.68984	8.07653	36	9.14163	10	10	0.07691	2.24	6.76849	0.0994373	21.739	2.12425	0.307384	127.868	Guangzhou	2016	100
3.60698	8.74405	8.19543	41	9.13906	10	10	0.0953541	1.59	6.80017	0.10166	21.923	2.09803	0.22254	147.886	Guangzhou	2017	100
3.49612	8.78471	8.30731	41	9.10324	10	10	0.061161	0.809998	6.83303	0.109635	21.948	2.12472	0.204103	143.341	Guangzhou	2018	100
3.66995	4.22544	1.34299	1	9.26525	1	2			3.54125	0.364314	10.506	2.1608	0.047001	3.66995	Qingyang	2008	101
3.63279	4.41134	1.71164	1	9.32304	1	2	0.236506	3.04	3.5715	0.379846	11.128	2.1054	0.052001	3.63279	Qingyang	2009	101
3.73904	4.90531	1.88714	1	9.33167	1	2	0.111979	0.720001	3.57823	0.462247	10.962	2.2038	0.063751	3.73904	Qingyang	2010	101
3.76498	5.34472	2.28246	2	9.35602	1	2	0.558301	-12.66	3.60005	0.310213	10.381	2.1524	0.073001	7.52996	Qingyang	2011	101
3.75342	5.67334	2.62474	2	9.43235	1	2	0.107482	1.12	3.61899	0.130014	10.302	2.1912	0.054751	7.50684	Qingyang	2012	101
3.72395	5.91429	2.86516	2	9.46679	1	8	0.0731297	2.76	3.62966	0.124911	12.122	2.1848	0.082251	7.4479	Qingyang	2013	101
3.69573	6.11014	3.07777	2	9.48253	1	8	-0.019249	3.08	3.63759	0.144258	11.325	2.1942	0.066751	7.39146	Qingyang	2014	101
3.63259	6.47851	3.42946	4	9.49906	1	8	-0.0956621	17.28	3.64179	0.169074	11.421	2.144	0.064001	14.5304	Qingyang	2015	101
3.56483	6.77981	3.75654	4	9.49776	1	8	0.104944	-1.14	3.66356	0.156714	11.738	2.2572	0.052751	14.2593	Qingyang	2016	101
3.62173	6.73459	3.76815	7	9.5014	1	8	0.166356	-5.37	3.66356	0.131814	11.498	2.1306	0.077501	25.3521	Qingyang	2017	101
3.50515	6.99302	4.02535	7	9.50431	1	8	0.131096	-0.149998	3.66356	0.119749	11.082	2.2026	0.082001	24.536	Qingyang	2018	101
4.37785	6.34991	3.79352	4	9.08122	0	7			4.3829	0.170616	13.402	2.19525	0.077814	17.5114	Langfang	2008	102
4.36017	6.53664	3.9712	4	9.0984	0	7	0.190812	1.09	4.39482	0.165442	13.161	2.1855	0.065001	17.4407	Langfang	2009	102
4.33544	6.72033	4.18923	4	9.10565	0	7	0.161576	3.23	4.38677	0.192598	12.505	2.4385	0.058126	17.3418	Langfang	2010	102
4.3711	6.91925	4.40182	7	9.13727	0	7	0.15326	6.37	4.39445	0.218013	13.396	2.52275	0.075314	30.5977	Langfang	2011	102
4.31168	6.74297	4.05387	7	9.1584	0	7	0.14237	-2.55	4.40305	0.212878	12.454	2.48425	0.091564	30.1818	Langfang	2012	102
4.42558	7.28047	4.84656	6	9.21565	0	8	0.0818739	4.7	4.41037	0.186066	13.071	2.4235	0.052814	26.5535	Langfang	2013	102
4.4607	7.41228	5.03538	6	9.19033	0	8	0.297297	9.84	4.43438	0.0656584	14.335	2.36225	0.053439	26.7642	Langfang	2014	102
4.35064	7.61461	5.31616	7	9.26122	0	8	0.184204	-11.21	4.44336	0.0690676	14.009	2.5335	0.060939	30.4545	Langfang	2015	102
4.1763	8.01186	5.3199	7	9.2766	0	8	0.134776	-0.0999985	4.45435	0.0683092	14.095	2.497	0.068439	29.2341	Langfang	2016	102
4.07001	8.12578	5.91757	7	9.30524	0	8	-0.0433102	0.689999	4.46591	0.207663	14.461	2.4555	0.056564	28.4901	Langfang	2017	102
3.94258	8.27937	6.11942	7	9.33282	0	8	0.249287	4.33	4.47734	0.155041	13.948	2.551	0.068126	27.598	Langfang	2018	102
3.78803	6.62096	3.78949	11	9.49642	1	8			3.78872	0.0812927	8.746	1.72043	0.050809	41.6683	Yan'an	2008	103
3.79453	6.93279	4.00422	11	9.57067	1	9	-0.00061512	18.38	3.80377	0.088578	9.53301	1.54089	0.07004	41.7399	Yan'an	2009	103
3.88357	7.28059	4.35092	11	9.61093	1	9	0.156496	2.04	3.82472	0.0831062	9.34899	1.52486	0.054501	42.7193	Yan'an	2010	103
4.02773	7.62609	4.70941	11	9.6632	1	9	0.166068	0.740002	3.83298	0.0842602	8.69399	1.54344	0.067732	44.305	Yan'an	2011	103
3.9014	7.69212	4.77925	11	9.72657	1	9	0.162423	-1.8	3.83945	0.0897394	8.526	1.54729	0.054732	42.9153	Yan'an	2012	103
3.87531	7.95462	5.02982	14	9.74439	1	9	0.063201	2.43	3.84802	0.100024	9.13	2.27212	0.101732	54.2543	Yan'an	2013	103
3.84575	8.05405	5.15185	15	9.74747	1	9	0.108232	-0.98	3.83945	0.116607	8.51199	2.20486	0.074578	57.6862	Yan'an	2014	103
3.84177	8.16103	5.26579	14	9.77691	1	9	0.110032	5.02	3.85503	0.0926953	8.90801	2.32074	0.046963	53.7848	Yan'an	2015	103
3.73009	8.2943	5.42054	14	9.7873	1	9	-0.0543852	8.03	3.8712	0.112143	8.932	2.32966	0.056578	52.2212	Yan'an	2016	103
3.74694	8.52912	5.70278	16	9.80714	1	9	0.404992	-11.33	4.21951	0.129787	9.044	2.14344	0.081732	59.9511	Yan'an	2017	103
3.58434	8.75542	6.0203	16	9.80893	1	9	0.131222	-0.170002	4.20469	0.124879	8.86999	2.32978	0.065463	57.3495	Yan'an	2018	103
4.33275	7.34412	4.77509	9	9.05659	0	1			4.4403	0.185628	15.613	2.47035	0.058089	38.9947	Kaifeng	2008	104
4.347	7.58678	5.0325	10	9.05731	0	1	0.120943	1.31	4.44711	0.20066	15.454	2.46306	0.071619	43.47	Kaifeng	2009	104
4.31929	7.71522	5.18928	10	9.06381	0	1	0.137783	-0.329998	4.44933	0.23263	15.573	2.57894	0.088825	43.1929	Kaifeng	2010	104
4.42604	7.9092	5.39519	10	8.87794	0	1	0.12996	1.7	4.45899	0.239206	14.996	1.90035	0.073825	44.2604	Kaifeng	2011	104
4.4117	8.06106	5.49114	10	9.08699	0	1	0.0982494	1.38	4.46245	0.237587	15.461	1.89117	0.057795	44.117	Kaifeng	2012	104
4.49671	8.20055	5.64783	10	9.08699	0	1	0.255017	1.31	4.46935	0.201156	15.479	2.128	0.041178	44.9671	Kaifeng	2013	104
4.31493	8.18526	5.63999	10	9.08762	0	1	0.426735	-8.69	4.46591	0.14713	16.036	2.19153	0.060148	43.1493	Kaifeng	2014	104
4.31235	8.42456	5.50574	11	8.89654	0	1	0.072257	5.3	4.4713	0.205604	15.587	2.11811	0.068972	47.4359	Kaifeng	2015	104
4.25228	8.58131	6.01987	12	8.94868	0	1	0.0926018	1.44	5.1358	0.202379	16.266	2.21529	0.073678	51.0273	Kaifeng	2016	104
4.20839	8.73085	6.1825	12	9.16043	0	1	0.0779371	2.15	5.14166	0.211187	16.431	2.02506	0.060295	50.5007	Kaifeng	2017	104
4.14983	8.88518	6.40225	12	9.15841	0	1	0.0758867	2.38	5.14166	0.216304	16.324	2.1487	0.062207	49.7979	Kaifeng	2018	104
3.57161	6.29344	3.42823	9	9.85781	0	0			4.48965	0.160673	6.20501	2.74785	0.05341	32.1445	Zhangjiakou	2008	105
3.60112	6.56186	3.71442	11	9.85503	0	0	0.0771227	3.66	4.49591	0.223359	6.497	2.78291	0.037387	39.6123	Zhangjiakou	2009	105
3.66098	6.94794	4.11005	11	9.86402	0	0	0.154548	-0.75	4.4987	0.0791056	5.50302	2.86851	0.058221	40.2708	Zhangjiakou	2010	105
3.63539	7.31569	4.52057	16	9.87134	0	0	0.0924301	2.02	4.4987	0.0727832	5.98699	2.70248	0.033031	58.1663	Zhangjiakou	2011	105
3.6295	7.61037	4.91635	16	9.88365	0	0	0.0882263	1.57	4.49981	0.0743589	5.109	3.37248	0.045077	58.072	Zhangjiakou	2012	105
3.58189	7.84337	5.21601	14	9.91369	1	0	0.0281267	1.43	4.44617	0.235941	5.928	3.22897	0.052463	50.1464	Zhangjiakou	2013	105
3.59572	8.11041	5.47479	14	9.92589	1	0	0.0106354	0.709999	4.50756	0.0818541	6.842	2.99015	0.044054	50.3401	Zhangjiakou	2014	105
3.598	8.25557	5.71264	16	9.94717	1	0	0.171781	0.790001	4.51349	0.263932	6.45001	2.94815	0.055986	57.568	Zhangjiakou	2015	105
3.53628	8.00803	6.25254	16	9.9619	1	0	0.218782	1.27	5.05625	0.26992	6.20501	3.00985	0.059433	56.5805	Zhangjiakou	2016	105
3.53749	8.74206	6.5475	23	9.96988	1	0	0.0641766	4.24	5.15329	0.321349	6.759	2.93027	0.055607	81.3623	Zhangjiakou	2017	105
3.45508	8.90324	6.7574	23	9.99067	1	0	0.0361156	2.23	5.04986	0.347546	6.26299	2.98372	0.045986	79.4668	Zhangjiakou	2018	105
3.97921	6.69157	4.43376	11	8.78829	4	0			3.92039	0.185159	14.999	1.439	0.187501	43.7714	Zhangjiajie	2008	106
3.98341	6.77276	4.46143	14	8.83725	4	0	0.11975	3.05	3.90962	0.219126	15.468	1.5245	0.134272	55.7678	Zhangjiajie	2009	106
3.92619	7.01351	4.72566	14	9.06307	4	0	0.176476	-1.08	3.90701	0.215809	15.102	1.42508	0.203647	54.9667	Zhangjiajie	2010	106
4.07916	7.12271	4.92785	14	9.07574	4	0	0.198032	-0.360001	3.94739	0.219753	15.004	1.37083	0.129168	57.1082	Zhangjiajie	2011	106
4.05551	7.25991	5.15143	14	9.07943	4	0	0.129138	0.530006	3.95124	0.228025	14.499	1.531	0.17448	56.7772	Zhangjiajie	2012	106
3.98181	7.33669	5.21576	14	9.08919	4	0	0.0788269	-0.150002	3.96272	0.227775	15.932	1.72266	0.144689	55.7453	Zhangjiajie	2013	106
3.94571	7.48634	5.52026	14	9.09204	4	0	0.113368	2.28	3.97406	0.159862	15.154	1.70266	0.160105	55.24	Zhangjiajie	2014	106
3.89622	7.64157	5.53403	13	9.09169	4	1	0.0878506	0.879997	3.96024	0.167091	15.422	1.62675	0.166564	50.6509	Zhangjiajie	2015	106
3.75289	7.89183	6.04503	13	9.09807	4	1	0.105782	1.34	3.97029	0.118776	15.543	1.66575	0.196355	48.7876	Zhangjiajie	2016	106
3.65531	8.12212	6.2956	16	9.10713	4	1	0.100557	0.709999	3.97029	0.273169	15.599	1.54525	0.167293	58.4849	Zhangjiajie	2017	106
3.42472	8.22528	6.37426	16	9.10875	4	1	0.0555954	2.42	3.97029	0.290088	15.492	1.53875	0.16323	54.7955	Zhangjiajie	2018	106
3.6782	4.63399	1.54969	9	9.16872	0	11			3.9441	0.101128	7.11801	2.01537	0.01987	33.1038	Zhangye	2008	107
3.7064	4.75659	1.89491	9	9.24687	1	11	0.0972347	0.769997	3.94874	0.14578	8.00399	2.02131	0.019014	33.3576	Zhangye	2009	107
3.69171	5.23862	2.31846	9	9.267	1	11	0.0998945	1.15	3.95201	0.245561	7.85699	2.03242	0.021975	33.2254	Zhangye	2010	107
3.67427	5.81452	2.85374	9	9.27469	1	11	0.212101	-1.46	3.94546	0.244588	7.17501	2.99794	0.014804	33.0685	Zhangye	2011	107
3.67139	6.20162	3.33577	10	9.29019	1	11	0.0692177	3.76	3.94158	0.255167	6.798	3.01247	0.018356	36.7139	Zhangye	2012	107
3.85439	6.49546	3.61632	9	9.29315	1	11	0.126662	5.17	3.94932	0.265812	7.885	3.06052	0.017501	34.6895	Zhangye	2013	107
3.68455	7.00397	4.09351	9	9.31666	1	11	0.0528183	2.39	3.92593	0.280681	7.34301	3.07684	0.016909	33.161	Zhangye	2014	107
3.74345	7.31771	4.34381	18	9.32106	1	11	0.0563602	1.74	3.92829	0.314862	7.98501	3.12031	0.018948	67.3821	Zhangye	2015	107
3.63297	7.61651	4.74632	18	9.31844	1	11	0.073885	1.58	3.93183	0.233205	8.00302	3.14068	0.016317	65.3935	Zhangye	2016	107
3.48316	7.86327	5.06449	26	9.29764	1	11	-0.0244169	7.27	3.93183	0.264431	8.04199	3.0461	0.02362	90.5622	Zhangye	2017	107
3.61564	8.06432	5.35517	26	9.33773	1	11	0.0965719	-0.0900002	3.93183	0.238489	7.19201	3.14116	0.016448	94.0067	Zhangye	2018	107
4.27925	7.34762	5.08739	7	9.64232	8	21			5.21711	0.0811177	15.16	2.04855	0.108105	29.9548	Xuzhou	2008	108
4.27332	7.49877	5.26777	10	9.66536	8	21	0.0955505	3.89	5.22693	0.0917069	15.324	1.97882	0.091467	42.7332	Xuzhou	2009	108
4.22202	7.63348	5.426	10	9.69128	8	21	0.442343	-1.63	5.74531	0.0910994	15.312	2.06165	0.071725	42.2202	Xuzhou	2010	108
4.19678	7.81461	5.62719	11	9.69277	8	22	0.172821	-0.0499992	5.75479	0.10592	14.977	1.79496	0.093277	46.1645	Xuzhou	2011	108
4.2364	7.92788	5.78708	11	9.69765	8	22	0.127554	0.130001	5.77113	0.10459	15.128	1.87717	0.080174	46.6004	Xuzhou	2012	108
4.29273	8.03616	5.89393	19	9.70094	8	23	0.0947552	0.509998	5.78812	0.105111	15.655	2.03082	0.08388	81.5619	Xuzhou	2013	108
4.20598	8.18048	6.05511	19	9.7068	8	23	0.0556507	1.67	5.80363	0.107876	15.707	1.97779	0.092242	79.9135	Xuzhou	2014	108
4.21481	8.29647	6.19317	25	9.71189	8	25	0.0412216	2.17	5.80715	0.110143	15.492	1.78634	0.105001	105.37	Xuzhou	2015	108
4.13961	8.41624	6.34479	26	9.69759	8	25	0.0540695	2.35	5.82305	0.113967	15.985	1.8111	0.091898	107.63	Xuzhou	2016	108
4.17421	8.53754	6.49729	25	9.7021	8	25	0.100767	3.77	5.82305	0.113777	16.326	1.66903	0.091639	104.355	Xuzhou	2017	108
4.11625	8.65937	6.64768	25	9.71788	8	25	0.0373669	0	5.83481	0.113421	16.126	1.80414	0.10776	102.906	Xuzhou	2018	108
4.33788	6.48993	3.40967	2	9.93503	0	16			4.08514	0.0956243	13.841	2.08084	0.049738	8.67576	Dezhou	2008	109
4.37036	6.67092	3.60063	3	9.93683	0	16	0.0622721	2.52	4.15009	0.0536092	13.531	2.05926	0.083027	13.1111	Dezhou	2009	109
4.31545	6.87963	3.86276	3	9.94006	0	16	0.17776	1.09	4.17807	0.0606331	13.127	2.15747	0.077106	12.9464	Dezhou	2010	109
4.4101	7.12579	4.14884	5	9.94406	0	16	0.10035	0.610001	4.10264	0.0651556	13.026	1.96442	0.070264	22.0505	Dezhou	2011	109
4.34461	7.40313	4.47601	5	9.97286	0	16	0.155097	1.68	4.10759	0.0673391	13.229	1.88705	0.094343	21.7231	Dezhou	2012	109
4.42139	7.52726	4.62794	9	9.97988	0	16	0.136938	1.05	4.10923	0.0671636	13.455	2.01873	0.084606	39.7925	Dezhou	2013	109
4.31178	7.82922	4.77581	9	9.99295	0	16	0.4029	-0.23	4.79579	0.0735095	14.603	2.03031	0.040527	38.806	Dezhou	2014	109
4.47852	7.74298	4.9768	12	9.99789	0	16	-0.0435209	1.76	4.80418	0.0786625	13.692	2.51873	0.063685	53.7422	Dezhou	2015	109
4.33634	7.82907	5.03491	12	10.0037	0	16	0.0699654	0.529999	4.82028	0.0779456	13.952	2.44326	0.061712	52.036	Dezhou	2016	109
4.18647	7.92783	5.23463	13	10.0055	0	17	0.0714464	-0.23	4.82028	0.0742316	14.13	2.33705	0.047633	54.4241	Dezhou	2017	109
4.00208	8.02797	5.30083	13	9.9909	0	17	0.0746155	0.380001	4.82831	0.0787601	14.006	2.50189	0.060791	52.0271	Dezhou	2018	109
4.17352	6.02413	3.2367	2	8.90934	0	21			4.18495	0.114819	16.472	1.56309	0.100456	8.34704	Deyang	2008	110
4.1315	6.25231	3.4511	2	8.90721	0	21	0.116667	1.72	4.18814	0.264625	16.636	1.48836	0.080228	8.26299	Deyang	2009	110
4.2005	6.64603	3.73333	2	8.91731	0	21	0.260332	-3.34	4.19313	0.190423	16.385	1.49254	0.100456	8.40099	Deyang	2010	110
4.09731	6.77522	3.9648	3	8.95662	0	21	0.19999	-0.92	4.21509	0.148843	16.463	1.64672	0.094319	12.2919	Deyang	2011	110
4.04662	7.01102	4.22698	3	8.99652	0	21	0.0933704	1.37	4.22391	0.140007	16.802	1.51891	0.077956	12.1399	Deyang	2012	110
4.14649	7.45939	4.53908	4	9.00024	0	21	0.0752697	1.18	4.2312	0.150696	17.943	1.64036	0.116819	16.5859	Deyang	2013	110
3.90175	7.52016	4.80113	4	9.00773	0	21	0.059514	2.56	4.23844	0.156368	17.487	1.68945	0.096592	15.607	Deyang	2014	110
3.92245	7.74348	5.05465	2	9.00981	0	21	0.042347	4.69	4.23686	0.158402	18.245	1.68382	0.080456	7.84489	Deyang	2015	110
3.94995	7.86424	5.25285	2	9.007	0	21	0.0922546	2.64	4.2485	0.153289	17.931	1.62527	0.07091	7.89989	Deyang	2016	110
3.92941	8.1145	5.65623	4	9.01457	0	21	0.293955	3.81	4.54329	0.15017	17.39	1.60418	0.122047	15.7176	Deyang	2017	110
3.75854	8.37421	5.95666	4	9.02956	0	21	0.120887	0.209999	4.54329	0.153501	17.362	1.73854	0.141819	15.0341	Deyang	2018	110
4.01661	6.73642	4.28906	11	9.67263	0	4			3.95776	0.159308	8.46801	1.81826	0.061523	44.1827	Xinzhou	2008	111
3.97145	6.79843	4.46893	11	9.69085	0	4	0.294785	9.05	3.96765	0.127399	8.65801	1.85356	0.053914	43.6859	Xinzhou	2009	111
4.07729	6.95947	4.6772	12	9.72023	0	4	0.187551	-5.06	3.96821	0.124692	8.544	1.86817	0.052936	48.9274	Xinzhou	2010	111
4.20541	7.10776	4.85884	15	9.73468	0	4	0.169341	-0.359997	3.97781	0.132843	8.25601	1.64069	0.057936	63.0812	Xinzhou	2011	111
4.06722	7.33968	5.09749	15	9.75739	0	4	0.0937233	0.23	4.01096	0.141863	8.12701	1.64556	0.048045	61.0083	Xinzhou	2012	111
4.03004	7.58872	5.3413	15	9.75955	0	4	0.0878563	1.77	4.01458	0.141841	9.03301	2.10104	0.058371	60.4506	Xinzhou	2013	111
4.09998	7.78676	5.49015	15	9.76082	0	4	-0.023448	9.02	4.01998	0.158021	8.893	2.036	0.04261	61.4996	Xinzhou	2014	111
3.97336	7.96981	5.6527	20	9.75567	1	4	0.0255041	2.25	3.99139	0.163476	9.212	2.02808	0.042392	79.4673	Xinzhou	2015	111
3.91906	8.13503	5.79523	20	9.76673	1	4	0.0513525	0.510002	4.00733	0.166003	9.113	1.99548	0.058697	78.3813	Xinzhou	2016	111
4.02491	8.34648	6.0149	19	9.76786	1	4	0.141406	-5.18	4.00733	0.149709	9.40701	1.8853	0.055436	76.4732	Xinzhou	2017	111
3.84281	8.5637	6.2242	19	9.774	1	4	0.18779	1.81	4.00733	0.119341	9.10101	1.95252	0.055762	73.0134	Xinzhou	2018	111
3.99297	6.12691	3.30404	5	9.71535	1	11			3.56218	0.177169	16.793	1.23	0.155001	19.9649	Huaihua	2008	112
3.93974	6.68739	3.86934	7	9.81869	1	11	0.172778	-2.42	3.54904	0.0511649	17.077	1.292	0.131876	27.5781	Huaihua	2009	112
3.91763	7.01434	4.30582	9	9.89269	1	11	0.134972	1.64	3.59402	0.193316	16.788	1.3335	0.146876	35.2586	Huaihua	2010	112
4.03977	7.39664	4.54527	11	9.90351	1	12	0.202103	-1.74	3.59457	0.243717	16.995	1.301	0.096251	44.4374	Huaihua	2011	112
4.0309	7.60343	4.84978	11	9.9131	1	12	0.211043	1.74	3.6055	0.183129	16.492	1.1575	0.162501	44.3399	Huaihua	2012	112
3.92664	7.78697	5.01384	12	9.92471	1	12	0.120474	1.23	3.61362	0.22218	17.737	1.255	0.154376	47.1197	Huaihua	2013	112
4.0222	7.95005	5.18295	12	9.93031	1	12	0.0616493	1.37	3.62167	0.205182	17.235	1.388	0.198751	48.2665	Huaihua	2014	112
3.95213	8.10924	5.4307	15	9.93455	1	12	0.0817261	0.870003	3.64048	0.209501	17.493	1.219	0.172501	59.282	Huaihua	2015	112
3.7362	8.35426	5.69968	15	9.93746	1	12	0.103519	3.67	3.66356	0.227356	17.622	1.2095	0.166876	56.0429	Huaihua	2016	112
3.67919	8.51747	5.98305	19	9.94025	1	12	0.084116	5.32	3.66356	0.0698756	17.74	1.2065	0.158126	69.9046	Huaihua	2017	112
3.4892	8.68323	6.14769	19	9.94333	1	12	0.108428	0.310005	3.68888	0.0629032	17.692	1.4175	0.142501	66.2948	Huaihua	2018	112
3.66198	6.69542	4.59214	9	9.25617	0	34			4.83589	0.0865064	22.14	2.02861	0.228588	32.9578	Huizhou	2008	113
3.64966	6.85025	4.75468	11	9.26974	0	34	0.0987921	3.4	4.85997	0.0997094	22.756	2.06974	0.176305	40.1463	Huizhou	2009	113
3.51327	6.97967	4.95551	12	9.2898	0	34	0.241126	-3.54	4.89694	0.114024	22.441	1.87348	0.183697	42.1593	Huizhou	2010	113
3.70346	7.08144	5.0873	16	9.29597	0	34	0.185667	-1.32	4.92362	0.111857	22.159	2.3893	0.162284	59.2554	Huizhou	2011	113
3.6502	7.18071	5.22039	16	9.29967	0	34	0.134716	-0.41	4.92798	0.120454	21.93	2.204	0.153697	58.4032	Huizhou	2012	113
3.66206	7.31497	5.36443	17	9.32679	0	35	0.139641	-0.16	4.93303	0.126462	22.047	2.1413	0.247501	62.255	Huizhou	2013	113
3.57982	7.30256	5.6138	16	9.44106	0	35	0.0664291	3.25	4.95371	0.129153	22.293	2.09017	0.201197	57.2772	Huizhou	2014	113
3.38154	7.53251	5.80425	19	9.50876	1	35	0.0252476	3.27	4.97969	0.161152	23.028	1.94861	0.192066	64.2493	Huizhou	2015	113
3.31768	7.61723	5.90028	19	9.53416	1	35	0.0600471	1.3	5.01064	0.159492	22.427	1.83921	0.28174	63.0359	Huizhou	2016	113
3.40081	7.81556	6.09059	20	9.53416	1	36	0.144379	0.580002	5.04343	0.15389	22.701	1.76478	0.197827	68.0162	Huizhou	2017	113
3.31899	7.8989	6.23142	21	9.54696	1	36	0.0975094	-1.16	5.09987	0.132637	22.554	1.79069	0.194675	69.6988	Huizhou	2018	113
4.34718	8.33173	5.92909	23	9.87549	10	44			6.2347	0.0754845	16.316	1.33385	0.129626	99.9851	Chengdu	2008	114
4.2979	8.6244	6.21688	29	9.87612	10	44	0.136806	2.94	6.25548	0.0813682	16.536	1.14205	0.094314	124.639	Chengdu	2009	114
4.38554	8.82651	6.40385	29	9.91902	10	44	0.22509	0.189999	6.28255	0.127713	15.955	1.2444	0.111439	127.181	Chengdu	2010	114
4.27924	9.17734	6.69504	30	9.96715	10	44	0.195707	-0.899998	6.30042	0.126493	16.107	1.666	0.102814	128.377	Chengdu	2011	114
4.23709	9.41308	6.95782	30	10.0085	10	44	0.181042	0.34	6.31753	0.0756609	16.724	1.58965	0.069376	127.113	Chengdu	2012	114
4.3858	9.64965	7.19183	33	10.0251	10	44	0.122942	-0.82	6.33665	0.0788671	18.275	1.6844	0.128939	144.731	Chengdu	2013	114
4.15317	9.83209	7.41664	33	10.0341	10	44	0.123379	1.42	6.36578	0.0879567	17.507	1.58755	0.094501	137.055	Chengdu	2014	114
4.09484	9.85928	7.62766	56	10.0421	10	44	0.143013	-0.0699997	6.54842	0.0928506	18.394	1.70335	0.090189	229.311	Chengdu	2015	114
4.10275	9.90477	7.83576	56	10.0552	10	44	0.135286	0.540001	6.65157	0.0934913	18.12	1.6211	0.100064	229.754	Chengdu	2016	114
4.00006	9.95257	8.02007	56	10.1771	10	45	0.128166	-0.66	6.6995	0.0913502	17.166	1.6243	0.093626	224.004	Chengdu	2017	114
3.8382	10.1007	8.22241	56	10.2303	10	45	0.110847	0.889999	6.74641	0.0858752	17.07	1.7283	0.133001	214.939	Chengdu	2018	114
4.13921	7.54518	5.31565	6	9.2011	0	8			4.80222	0.0875767	16.168	2.7235	0.108376	24.8353	Yangzhou	2008	115
4.15282	7.74783	5.53869	9	9.21642	0	8	0.142228	-0.630001	4.80394	0.109967	16.38	2.7076	0.130876	37.3754	Yangzhou	2009	115
4.07569	7.90257	5.71769	9	9.23328	0	8	0.174675	1.52	4.80795	0.0995881	16.279	2.7125	0.120001	36.6812	Yangzhou	2010	115
4.05511	8.08021	5.89996	10	9.23464	0	8	0.56723	-1.31	5.43808	0.0982918	15.939	2.6686	0.159001	40.5511	Yangzhou	2011	115
3.97045	8.19961	6.06083	10	9.24193	0	8	0.110785	1.8	5.43851	0.0945725	15.988	2.8084	0.100751	39.7045	Yangzhou	2012	115
4.13354	8.28681	6.12626	15	9.25106	0	8	0.11298	1.82	5.44198	0.0928774	16.269	2.7993	0.093751	62.0031	Yangzhou	2013	115
4.17968	8.42337	6.27143	15	9.2616	0	8	0.108437	1.99	5.44588	0.0959295	16.061	2.5207	0.133376	62.6952	Yangzhou	2014	115
4.05881	8.52384	6.39105	15	9.26208	0	8	0.0818806	1.39	5.44639	0.109597	16.103	2.1552	0.170376	60.8822	Yangzhou	2015	115
3.9652	8.63567	6.53245	15	9.16402	0	8	0.0941029	1.24	5.44674	0.105752	16.48	2.1731	0.197251	59.478	Yangzhou	2016	115
3.95073	8.74805	6.67389	21	9.17071	0	8	0.11335	1.29	5.45104	0.0976137	16.77	2.1075	0.126251	82.9653	Yangzhou	2017	115
3.88999	8.86011	6.81547	21	9.18307	0	8	0.0676994	1.08	5.45104	0.101149	16.761	2.2203	0.124126	81.6899	Yangzhou	2018	115
3.88419	6.61856	3.94925	24	9.81642	0	0			3.95814	0.191202	7.79901	1.63661	0.065001	93.2207	Chengde	2008	116
3.83537	6.98645	4.30608	24	9.82644	0	0	0.0514412	5	3.99838	0.234129	7.824	1.67892	0.044232	92.0489	Chengde	2009	116
3.871	7.17961	4.53457	26	9.84188	0	0	0.0824833	1.76	4.06612	0.290889	6.87802	1.66	0.067309	100.646	Chengde	2010	116
3.97706	7.43838	4.84384	28	9.85301	0	0	0.190007	-1.56	4.06903	0.276355	8.11199	2.00615	0.063078	111.358	Chengde	2011	116
3.86774	7.60641	5.08711	28	9.87149	0	0	0.0533018	1.28	4.07414	0.319961	7.62399	2.09492	0.069809	108.297	Chengde	2012	116
3.88202	7.80971	5.32292	30	9.90902	0	0	0.019433	2.43	4.07584	0.345393	8.11401	1.9863	0.06077	116.461	Chengde	2013	116
3.98022	7.98364	5.5835	30	9.93799	0	0	0.0421047	2.72	4.08261	0.304554	9.121	1.90046	0.06654	119.407	Chengde	2014	116
3.78427	5.85965	5.80366	30	9.98627	0	0	0.0112019	2.2	4.08849	0.370356	8.648	1.8383	0.063655	113.528	Chengde	2015	116
3.71278	8.4441	6.23048	30	10.0076	0	0	0.0752239	0.620003	4.09434	0.342429	8.565	1.86738	0.070001	111.383	Chengde	2016	116
3.61917	8.6652	6.51028	33	10.7287	0	0	0.281987	5.63	4.09434	0.259265	9.02801	1.868	0.058655	119.433	Chengde	2017	116
3.5364	8.85515	6.76423	33	10.0646	0	0	-0.0877657	-0.809998	4.09434	0.289561	8.64501	1.85415	0.05577	116.701	Chengde	2018	116
3.89855	6.17587	3.18748	6	9.40187	0	1			4.67171	0.0723799	18.3	2.24722	0.179114	23.3913	Fuzhou, Jiangxi	2008	117
3.86805	6.38266	3.6104	6	9.42803	0	1	0.148759	-0.5	4.71052	0.0756995	18.514	2.32426	0.174275	23.2083	Fuzhou, Jiangxi	2009	117
3.81198	6.50159	3.18635	7	9.44604	0	1	0.172534	-1.4	4.7411	0.105334	18.22	2.27787	0.275888	26.6839	Fuzhou, Jiangxi	2010	117
3.92768	6.7718	4.09868	8	9.48847	0	5	0.121721	-1	4.75961	0.13175	18.127	2.49593	0.131372	31.4214	Fuzhou, Jiangxi	2011	117
3.9199	6.93129	4.25497	8	9.54323	0	5	0.121509	0.67	4.77744	0.116697	17.669	2.44167	0.28734	31.3592	Fuzhou, Jiangxi	2012	117
3.8641	7.10913	4.6301	10	9.55201	0	5	0.12732	1.69	4.77996	0.11076	19.105	2.49038	0.181049	38.641	Fuzhou, Jiangxi	2013	117
3.85797	7.40038	4.90806	10	9.56906	0	5	0.0926056	0.59	4.78666	0.117192	18.798	2.30497	0.200162	38.5797	Fuzhou, Jiangxi	2014	117
3.69849	7.65244	5.23383	12	9.57796	0	5	0.0554714	1.64	4.7728	0.115196	18.532	2.35658	0.256211	44.3819	Fuzhou, Jiangxi	2015	117
3.69316	7.87849	5.57383	12	9.61006	0	5	0.0822248	0.329998	4.7185	0.130773	18.891	2.30961	0.20613	44.3179	Fuzhou, Jiangxi	2016	117
3.81394	8.26887	5.8963	25	9.61026	0	5	0.0665369	8.69	4.79579	0.130501	19.057	2.19193	0.201211	95.3485	Fuzhou, Jiangxi	2017	117
3.50371	8.42402	6.13181	25	9.6116	0	5	0.390703	1.23	5.14166	0.205474	19.005	2.13226	0.192743	87.5928	Fuzhou, Jiangxi	2018	117
4.0576	7.11371	4.5932	11	8.6395	0	0			4.93878	0.12354	7.42101	2.04375	0.092814	44.6336	Fushun	2008	118
3.9616	7.43981	5.00199	11	8.62766	0	0	0.0127459	-1.05	4.93483	0.17026	6.70199	2.08375	0.078439	43.5776	Fushun	2009	118
3.8701	7.59707	5.20629	11	8.67043	0	0	0.248167	-0.560001	4.92979	0.168303	6.324	2.15075	0.129689	42.5711	Fushun	2010	118
4.02132	7.76198	5.45786	11	8.69163	0	0	0.270432	-0.639999	4.97535	0.138662	6.46499	1.77037	0.060157	44.2345	Fushun	2011	118
3.92971	7.88464	5.62934	11	8.70362	0	0	0.0673666	1.73	4.97051	0.15163	5.95501	1.76987	0.096251	43.2268	Fushun	2012	118
3.96842	8.00923	5.82121	11	8.69735	0	0	0.0545406	1.24	4.96424	0.165419	7.30801	1.94475	0.113439	43.6526	Fushun	2013	118
3.98965	8.22099	5.98595	11	8.7709	0	0	-0.0606728	2.51	4.96004	0.174762	8.311	2.01775	0.058126	43.8862	Fushun	2014	118
4.00301	7.90031	5.41457	12	8.86078	0	0	-0.0736856	6.05	4.95039	0.139237	8.24899	2.03062	0.075001	48.0361	Fushun	2015	118
3.81351	8.02286	5.54527	12	8.86022	0	0	-0.16071	-4.1	4.94164	0.0533545	7.82198	2.15687	0.11672	45.7622	Fushun	2016	118
3.85081	8.15333	5.65644	11	8.86121	0	0	0.10743	-1.8	4.92725	0.159391	8.126	2.09837	0.067814	42.3589	Fushun	2017	118
3.65051	8.28728	5.79871	11	8.84116	0	0	0.106994	-1.33	4.91265	0.169288	7.86801	2.10875	0.07047	40.1557	Fushun	2018	118
3.82826	5.11217	3.1117	1	8.74433	4	0			4.2328	0.103529	22.267	1.5748	0.242751	3.82826	Jieyang	2008	119
3.7688	5.31611	3.37662	2	8.74146	0	0	0.109589	1.4	4.24104	0.118834	22.687	1.6794	0.126501	7.5376	Jieyang	2009	119
3.69016	5.92898	3.88296	2	8.75621	0	0	0.212688	-1.59	4.25021	0.131535	22.301	1.5306	0.161251	7.38032	Jieyang	2010	119
3.83625	6.08975	4.18709	4	8.75684	4	0	0.144277	-1.03	4.25703	0.117337	22.217	1.9548	0.138751	15.345	Jieyang	2011	119
3.79752	6.30018	4.46836	4	8.75686	4	0	0.108437	-1.36	4.26409	0.139436	22.345	1.9362	0.155251	15.1901	Jieyang	2012	119
3.74825	6.70506	4.75812	5	8.88343	4	0	0.887561	-9.41	5.3235	0.0910152	22.251	2.036	0.239001	18.7412	Jieyang	2013	119
3.74701	7.01855	5.04996	5	8.88343	4	0	0.122154	1.15	5.3385	0.0887435	22.568	2.018	0.176501	18.7351	Jieyang	2014	119
3.68533	7.2499	5.33741	5	8.89333	4	0	0.0623474	0.84	5.34382	0.135089	23.185	1.9042	0.174001	18.4266	Jieyang	2015	119
3.60514	7.42787	5.5191	5	8.89669	4	0	0.0659628	1.35	5.34233	0.111273	22.816	1.7764	0.248501	18.0257	Jieyang	2016	119
3.56936	7.56782	5.68099	5	8.89852	4	0	0.017189	2.88	5.34711	0.116485	23.178	1.8962	0.143251	17.8468	Jieyang	2017	119
3.51378	7.69199	5.80292	5	8.90034	4	0	0.0776749	2.36	5.35659	0.123291	23.141	1.8786	0.154001	17.5689	Jieyang	2018	119
3.70159	6.47866	3.37122	2	8.22126	1	15			4.23657	0.135165	17.819	1.48529	0.091325	7.40318	Panzhihua	2008	120
3.67393	6.52283	3.57676	4	8.35279	1	16	-0.0159941	0.549999	4.237	0.173004	18.884	1.38835	0.074119	14.6957	Panzhihua	2009	120
3.68226	6.55994	3.76135	4	8.39818	1	16	0.199009	-1.6	4.23425	0.138094	19.171	1.51659	0.085589	14.729	Panzhihua	2010	120
3.67462	6.62864	3.94197	4	8.43357	1	17	0.18211	-0.84	4.23555	0.137778	18.737	1.54082	0.065589	14.6985	Panzhihua	2011	120
3.63168	6.74953	4.21704	4	8.44765	1	17	0.120852	-0.00999832	4.23266	0.141784	19.794	1.70106	0.08206	14.5267	Panzhihua	2012	120
3.62208	7.08294	4.63654	3	8.44741	1	17	0.0788279	1.24	4.22975	0.140311	18.491	1.63153	0.085148	10.8662	Panzhihua	2013	120
3.4426	7.23325	5.01752	3	8.46147	1	17	0.0829554	1.61	4.22537	0.134338	19.201	1.59223	0.080148	10.3278	Panzhihua	2014	120
3.47952	7.4152	5.3138	3	8.46379	1	17	0.0620584	1.97	4.21568	0.122718	18.955	1.67117	0.119413	10.4386	Panzhihua	2015	120
3.45122	7.6323	5.49561	3	8.47052	1	17	0.0907459	3.23	4.20469	0.122401	18.736	1.624	0.111178	10.3537	Panzhihua	2016	120
3.52217	7.74875	5.63594	5	8.4797	1	17	0.122366	3.58	4.18965	0.122769	18.689	1.52611	0.105148	17.6109	Panzhihua	2017	120
3.465	7.85069	6.14897	5	8.22548	1	17	0.0257587	2.48	4.17439	0.120255	18.458	1.31023	0.105295	17.325	Panzhihua	2018	120
4.39713	6.71567	3.85916	8	9.44148	0	2			4.61195	0.120651	15.35	2.1145	0.066876	35.177	Xinxiang	2008	121
4.41463	6.97537	4.12519	9	9.45148	0	2	-0.0332556	1.76	4.61907	0.159624	15.202	2.096	0.058751	39.7316	Xinxiang	2009	121
4.39259	7.22064	4.39152	9	9.46483	0	2	0.207755	-0.77	4.61838	0.163477	15.275	2.148	0.072501	39.5333	Xinxiang	2010	121
4.5544	7.40728	4.59029	10	9.30569	0	2	0.2867	1.59	4.63279	0.162581	14.808	1.9995	0.065626	45.544	Xinxiang	2011	121
4.51592	7.61885	4.85036	10	9.47744	0	2	0.139642	0.150002	4.6357	0.17831	15.217	1.918	0.042501	45.1592	Xinxiang	2012	121
4.57566	7.73914	5.00283	12	9.48077	0	2	0.112679	0.98	4.64343	0.165441	15.802	2.051	0.053751	54.9079	Xinxiang	2013	121
4.38628	7.73834	5.01377	12	9.48089	0	2	0.0940323	0.43	4.7397	0.15725	16.34	2.33	0.063751	52.6354	Xinxiang	2014	121
4.474	7.97857	5.319	15	9.31106	0	2	0.043169	3.4	4.65624	0.166885	16.025	2.0075	0.065001	67.1099	Xinxiang	2015	121
4.37453	8.09941	5.37859	14	9.34449	0	2	0.0991964	0.989998	4.67283	0.154085	16.538	2.0685	0.111251	61.2434	Xinxiang	2016	121
4.21155	8.1877	5.57797	17	9.50991	0	2	0.105852	0.959999	4.68213	0.14288	16.72	1.931	0.046876	71.5964	Xinxiang	2017	121
4.12595	8.4099	5.72247	17	9.50918	0	2	0.100372	0.370003	4.69135	0.135232	16.405	1.993	0.046251	70.1412	Xinxiang	2018	121
3.92486	5.88888	3.08099	1	8.26333	0	24			4.51251	0.101951	18.522	1.44922	0.208196	3.92486	Xinyu	2008	122
3.89263	6.00418	3.15949	2	8.27741	0	24	0.184308	8.21	4.52439	0.113515	18.666	1.51266	0.175834	7.78525	Xinyu	2009	122
3.85663	6.14633	3.26957	2	8.29605	0	24	0.271938	-5.27	4.48312	0.112901	18.368	1.47189	0.255001	7.71326	Xinyu	2010	122
3.95978	6.51845	3.71995	2	8.3264	0	24	0.202224	-3.6	4.45783	0.123871	18.248	1.56711	0.134168	7.91957	Xinyu	2011	122
3.95124	6.52501	3.87826	2	8.37055	0	24	0.0486097	3.33	4.46935	0.144533	17.958	1.64022	0.234862	7.90249	Xinyu	2012	122
3.88139	6.75504	4.28294	2	8.36124	0	24	-0.0203133	5.36	4.48526	0.147472	18.896	1.75689	0.141112	7.76277	Xinyu	2013	122
3.94852	6.96651	4.52398	2	8.37724	0	24	0.0596466	0.0499992	4.48526	0.142078	18.544	1.725	0.217918	7.89704	Xinyu	2014	122
3.69853	7.17321	4.80512	4	8.37931	0	24	0.0429649	1.92	4.49413	0.155517	18.479	1.73733	0.244862	14.7941	Xinyu	2015	122
3.76387	7.36565	4.94764	4	8.39863	0	24	0.0907288	2.17	4.49981	0.142432	18.822	1.661	0.234168	15.0555	Xinyu	2016	122
3.84858	8.00783	5.63613	4	8.39999	0	24	-0.0682602	1.82	4.49981	0.162151	18.817	1.51611	0.19514	15.3943	Xinyu	2017	122
3.5952	8.3659	6.09321	4	8.40066	0	24	0.045866	0.899998	4.49981	0.141377	18.783	1.51477	0.188057	14.3808	Xinyu	2018	122
4.1414	8.22806	6.25826	2	8.91557	0	3			5.46983	0.0884299	16.519	2.60333	0.126834	8.28279	Wuxi	2008	123
4.15282	8.38353	6.42964	3	8.93142	0	3	0.123636	0.77	5.47277	0.0931241	16.735	2.5932	0.144501	12.4585	Wuxi	2009	123
4.06401	8.54768	6.60364	3	8.93971	0	3	0.0859413	0.0999985	5.47483	0.10476	16.516	2.62106	0.125834	12.192	Wuxi	2010	123
4.07367	8.66854	6.78498	8	8.94024	0	3	0.176731	1.28	5.47855	0.106774	16.4	1.9956	0.124001	32.5894	Wuxi	2011	123
3.71731	8.77408	6.92641	8	8.94102	0	3	0.102049	1.22	5.48521	0.104412	16.415	2.21186	0.144668	29.7385	Wuxi	2012	123
4.19679	8.85847	7.0194	10	8.94324	0	11	0.0559464	0.960003	5.49141	0.107641	17.528	1.98493	0.110334	41.9679	Wuxi	2013	123
4.18468	8.93788	7.13179	10	8.94324	0	11	0.0103874	3.63	5.50411	0.109186	17.122	2.01786	0.156168	41.8468	Wuxi	2014	123
4.10729	8.99757	7.2295	11	8.94377	0	11	0.0313396	0.960003	5.51544	0.116596	17.193	1.7592	0.178668	45.1802	Wuxi	2015	123
3.95752	9.06311	7.34328	11	8.94843	0	11	0.0873623	3.77	5.53339	0.110272	17.637	1.79066	0.221168	43.5327	Wuxi	2016	123
3.85403	9.1302	7.45757	15	8.9554	0	11	0.140478	-0.0599976	5.55683	0.116506	17.829	1.67813	0.139834	57.8104	Wuxi	2017	123
3.80627	9.19204	7.57207	15	8.93287	0	11	0.0797787	-0.760002	5.57215	0.115684	18.081	1.43786	0.132501	57.0941	Wuxi	2018	123
4.05532	7.29095	4.41686	4	8.75073	0	41			4.80762	0.0762295	13.249	2.00676	0.124406	16.2213	Rizhao	2008	124
4.08229	7.4632	4.63162	4	8.76717	0	41	0.212366	3.35	4.8108	0.074707	13.533	2.01104	0.078692	16.3292	Rizhao	2009	124
3.98462	7.62751	4.81857	4	8.77956	0	41	0.210127	-1.03	4.8134	0.0824441	13.031	2.13695	0.095715	15.9385	Rizhao	2010	124
4.01072	7.80483	5.0267	5	8.8059	0	41	0.18576	-0.649998	4.82028	0.0871427	13.062	1.85162	0.083692	20.0536	Rizhao	2011	124
3.99606	7.94646	5.21633	5	8.92294	0	41	0.036068	-0.5	4.85904	0.0920903	13.081	1.86609	0.099049	19.9803	Rizhao	2012	124
4.06377	8.05657	5.35249	7	9.00626	0	41	0.121691	0.939999	4.87061	0.0930299	13.574	1.88038	0.090596	28.4464	Rizhao	2013	124
4.00111	8.13241	5.47627	7	9.01319	0	41	0.0500355	2.61	4.88356	0.0917929	14.128	1.89609	0.077263	28.0078	Rizhao	2014	124
4.09369	8.21365	5.58031	7	9.02104	1	41	0.0231934	4.52	4.895	0.0992204	13.94	2.81095	0.075477	28.6558	Rizhao	2015	124
4.03071	8.31454	5.73375	7	9.0474	1	41	0.0256176	1.89	4.91265	0.106402	14.017	2.84304	0.077025	28.215	Rizhao	2016	124
3.87788	8.41151	5.89007	11	9.06844	1	41	0.0945091	1.76	4.91998	0.104251	14.436	2.76743	0.082977	42.6567	Rizhao	2017	124
3.78064	8.50417	5.93465	11	9.13068	1	41	0.107687	-0.0399971	4.93447	0.106828	13.845	2.83438	0.093096	41.587	Rizhao	2018	124
3.60493	7.91375	5.22668	13	9.68259	0	13			5.4865	0.0633585	13.732	2.29638	0.114738	46.8641	Kunming	2008	125
3.56149	8.04431	5.42646	13	9.68831	0	13	0.163414	-2.5	5.52242	0.0639854	14.833	2.47565	0.07351	46.2993	Kunming	2009	125
3.54789	8.17697	5.71162	13	9.70765	0	13	0.138399	1.82	5.5616	0.0578294	14.999	2.80965	0.096799	46.1225	Kunming	2010	125
3.59031	8.3196	5.90603	14	9.73885	10	13	0.198217	-1.46	5.6113	0.0984204	13.92	2.73656	0.081141	50.2643	Kunming	2011	125
3.52801	8.4543	6.05823	15	9.76698	10	13	0.20071	0.760002	5.60837	0.0718166	14.83	2.85986	0.090922	52.9201	Kunming	2012	125
3.54909	8.63108	6.24787	17	9.77224	10	13	0.152431	1.5	5.61532	0.0709989	14.455	2.60189	0.095527	60.3345	Kunming	2013	125
3.52448	8.74348	6.42287	17	9.77582	10	13	0.0530243	-1.23	5.6233	0.0649431	14.568	3.13996	0.111492	59.9162	Kunming	2014	125
3.40376	8.84107	6.58574	15	9.79348	10	13	0.0808487	1.55	5.63257	0.0657627	14.47	2.97628	0.125703	51.0563	Kunming	2015	125
3.35703	9.22174	6.97964	16	9.7959	10	13	0.0821972	1.44	5.64191	0.0651017	14.022	2.94231	0.131975	53.7125	Kunming	2016	125
3.38696	9.49879	7.38427	21	9.83906	10	13	0.153517	0.170002	5.743	0.0854737	13.947	2.76175	0.133291	71.1261	Kunming	2017	125
3.34803	9.68374	7.68758	21	9.88042	10	13	0.0589008	0.079998	5.76832	0.133923	13.987	2.71165	0.114738	70.3085	Kunming	2018	125
3.54233	5.92599	2.52209	4	9.57199	1	2			4.38875	0.126557	10.696	1.7415	0.108001	14.1693	Zhaotong	2008	126
3.58754	6.1662	2.77293	4	9.58885	1	2	0.142808	-3.12	4.40293	0.145536	11.542	1.7977	0.068626	14.3502	Zhaotong	2009	126
3.45992	6.38398	3.0499	4	9.65214	1	2	0.188997	-1.56	4.42221	0.155924	11.368	1.8055	0.083501	13.8397	Zhaotong	2010	126
3.56351	6.56497	3.30738	5	9.63672	1	2	0.182724	-1.5	4.43793	0.162646	10.582	1.9067	0.048126	17.8176	Zhaotong	2011	126
3.65808	6.92334	3.74992	5	9.63417	1	2	0.141386	-0.100002	4.44617	0.111354	10.851	1.9281	0.071751	18.2904	Zhaotong	2012	126
3.63846	7.22839	4.08192	5	9.64801	1	3	0.0959597	0.200001	4.45202	0.202903	11.931	1.9466	0.105126	18.1923	Zhaotong	2013	126
3.5683	6.99192	4.48672	6	9.67891	1	3	0.080411	0.619999	4.4682	0.213801	11.172	2.1506	0.098626	21.4098	Zhaotong	2014	126
3.51589	7.63375	4.73883	6	9.71273	1	3	0.0610352	-0.0599976	4.49021	0.23652	11.862	2.07	0.098501	21.0953	Zhaotong	2015	126
3.46979	7.82014	4.99762	6	9.72538	1	3	0.0775661	2.02	4.51086	0.224833	11.527	2.012	0.112876	20.8187	Zhaotong	2016	126
3.45181	8.09548	5.36742	6	9.73967	1	3	0.0911636	0.330002	4.5326	0.224936	11.558	1.9389	0.104126	20.7109	Zhaotong	2017	126
3.10262	8.24862	5.74585	6	9.9509	1	3	0.0657749	-0.240002	4.54329	0.228153	11.405	2.0027	0.082501	18.6157	Zhaotong	2018	126
4.1969	6.9083	4.2076	11	9.55429	0	28			4.0656	0.0969276	9.277	1.90308	0.039689	46.1659	Jinzhong	2008	127
4.1696	7.03544	4.51352	11	9.56941	0	28	0.141808	4.13	4.0755	0.099058	9.27999	1.94483	0.06948	45.8656	Jinzhong	2009	127
4.2611	7.22416	4.74283	11	9.58624	0	28	0.166971	-2.53	4.08631	0.0830974	9.45901	2.07541	0.046772	46.8721	Jinzhong	2010	127
4.38644	7.36704	4.91517	14	9.61344	0	29	0.200031	-2.82	4.09101	0.0834091	8.97701	1.92633	0.059897	61.4102	Jinzhong	2011	127
4.28634	7.81669	5.38006	14	9.63767	0	29	0.11771	-0.48	4.09767	0.093034	8.93301	1.94441	0.05948	60.0088	Jinzhong	2012	127
4.27239	8.109	5.71141	18	9.65288	0	29	0.047514	0.329998	4.10759	0.100534	9.84899	2.46466	0.062397	76.9029	Jinzhong	2013	127
4.2258	8.29527	6.01409	18	9.67028	0	29	0	0	4.11415	0.0991946	9.54601	2.2095	0.052501	76.0644	Jinzhong	2014	127
4.07411	8.52109	6.24319	19	9.67484	0	29	0.00253487	7.5	4.11464	0.126174	9.83001	2.396	0.051043	77.408	Jinzhong	2015	127
4.13866	8.75402	6.49238	19	9.67967	0	29	0.0352507	1.37	4.12713	0.120933	9.71801	2.36083	0.06448	78.6345	Jinzhong	2016	127
4.15457	8.97823	6.71618	28	9.68195	0	29	0.221181	-0.579998	4.35671	0.149978	10.012	2.23758	0.061564	116.328	Jinzhong	2017	127
4.01194	9.19183	6.92331	28	9.68274	0	29	0.105295	0.48	4.14313	0.112231	9.99301	2.354	0.04323	112.334	Jinzhong	2018	127
4.08368	6.66146	4.0571	4	8.94089	0	5			3.60387	0.246325	11.105	1.966	0.071251	16.3347	Jincheng	2008	128
4.06657	6.78117	4.1751	5	8.98982	0	5	0.218488	-2.97001	3.53515	0.213728	11.47	2.043	0.058751	20.3328	Jincheng	2009	128
4.1281	6.95911	4.35198	5	9.04169	0	5	0.178459	-4.32	3.55134	0.211205	11.515	2.092	0.057501	20.6405	Jincheng	2010	128
4.24896	7.06883	4.52007	7	9.06326	0	5	0.191609	-3.12	3.56671	0.234937	11.12	1.876	0.087501	29.7427	Jincheng	2011	128
4.23527	7.43692	5.03549	7	9.07773	0	5	0.118017	1.55	3.58906	0.228435	11.2	1.918	0.040001	29.6469	Jincheng	2012	128
4.20781	7.68619	5.2966	10	9.09181	0	5	0.0560894	2.15	3.6055	0.28905	12.16	1.992	0.072501	42.0781	Jincheng	2013	128
4.08652	7.90692	5.4945	10	9.10069	0	5	0.0665369	4.51	3.61631	0.271965	12.06	2.029	0.068751	40.8652	Jincheng	2014	128
4.00286	8.48659	5.69022	10	9.10663	0	12	0.0428314	2.05	3.63099	0.257118	11.94	1.883	0.058751	40.0286	Jincheng	2015	128
4.05533	8.26521	5.87978	10	9.11993	0	12	0.0402918	2.48	3.63759	0.241365	12.23	1.933	0.093751	40.5533	Jincheng	2016	128
4.0794	8.48659	6.09944	9	9.14064	0	12	0.0706987	2.09	3.66356	0.216045	12.47	1.98	0.058751	36.7146	Jincheng	2017	128
3.98369	9.69369	6.32506	9	9.15978	0	12	0.193942	-1.1	3.68888	0.262828	12.315	2.044	0.068751	35.8532	Jincheng	2018	128
3.55511	5.54064	2.47326	7	9.85472	1	5			3.06945	0.152545	19.451	1.01636	0.17788	24.8858	Pu'er	2008	129
3.6159	5.72928	2.64715	7	9.85771	1	5	0.151351	2.04	3.08007	0.168428	20.035	1.06054	0.173334	25.3113	Pu'er	2009	129
3.55842	5.88538	2.89072	7	9.8623	1	5	0.164932	-0.18	3.39115	0.176809	20.535	1.06636	0.144774	24.9089	Pu'er	2010	129
3.55131	6.3423	3.4258	7	9.86147	1	5	0.174824	-2.51	3.40784	0.208979	19.79	1.08691	0.150683	24.8591	Pu'er	2011	129
3.52729	6.71479	3.94351	7	9.87858	1	5	0.180059	-0.77	3.10459	0.203698	20.42	1.14054	0.136819	24.691	Pu'er	2012	129
3.53462	7.04267	4.27798	7	9.88441	1	5	0.162254	-1.36	3.42751	0.235839	20.136	1.10745	0.189168	24.7423	Pu'er	2013	129
3.5522	7.18486	4.50723	7	9.9168	1	5	0.185926	5.67	3.12236	0.159772	20.265	1.38521	0.159925	24.8654	Pu'er	2014	129
3.45021	7.33306	4.68693	7	9.922	1	5	0.0930395	0.959999	3.12281	0.151797	19.911	1.24909	0.179016	24.1514	Pu'er	2015	129
3.41228	7.63725	5.13203	7	9.91527	1	5	0.0988731	0.350002	3.13549	0.159964	19.913	1.17254	0.167122	23.886	Pu'er	2016	129
3.4909	7.97172	5.62267	9	9.94779	1	5	0.109623	-0.139999	3.13549	0.148414	20.051	1.11679	0.168637	31.4181	Pu'er	2017	129
3.28216	8.15716	5.87243	9	10.0118	1	5	0.0809784	-1.61	3.17805	0.154978	19.567	1.06109	0.19485	29.5394	Pu'er	2018	129
3.83235	6.81203	3.80666	7	8.28349	1	16			3.81925	0.123746	18.03	1.2745	0.186251	26.8265	Jingdezhen	2008	130
3.82456	7.00096	3.99234	9	8.3082	1	16	0.127304	-0.110001	3.82407	0.160618	18.29	1.324	0.154376	34.421	Jingdezhen	2009	130
3.76714	7.18961	4.21405	9	8.32337	1	16	0.296747	-4.12	3.8332	0.246096	17.717	1.306	0.286251	33.9043	Jingdezhen	2010	130
3.93679	7.3371	4.43851	9	8.36498	1	16	0.204848	-4.25	3.83514	0.177726	17.697	1.2805	0.170001	35.4312	Jingdezhen	2011	130
3.78616	7.60513	4.86697	8	8.43294	1	16	0.0683193	6.96	3.83514	0.197725	17.51	1.1945	0.276251	30.2893	Jingdezhen	2012	130
3.81289	7.71857	5.09497	8	8.44398	1	21	0.0153332	0.209999	3.84588	0.218224	18.647	1.42	0.167501	30.5031	Jingdezhen	2013	130
3.85181	7.86235	5.36141	9	8.45766	1	21	0.0864248	0.380001	3.86703	0.254341	18.32	1.467	0.246251	34.6663	Jingdezhen	2014	130
3.76489	8.04645	5.61889	9	8.45787	1	21	0.058382	1.57	3.82755	0.247361	18.25	1.4465	0.263126	33.884	Jingdezhen	2015	130
3.67826	8.24244	5.90347	9	8.47637	1	21	0.079855	1.41	3.85015	0.222747	18.695	1.1635	0.217501	33.1044	Jingdezhen	2016	130
3.68473	8.33671	6.20226	12	8.48011	1	22	-0.134008	12.04	3.85015	0.281904	18.682	1.0625	0.241876	44.2168	Jingdezhen	2017	130
3.40401	8.50803	6.42572	12	8.47303	1	22	0.0801792	1.62	3.8712	0.271706	18.728	1.233	0.211876	40.8482	Jingdezhen	2018	130
3.62293	6.3325	3.36824	9	9.91808	0	50			4.23266	0.0471954	13.683	2.74007	0.115626	32.6064	Qujing	2008	131
3.58629	6.46518	3.64744	9	9.91902	0	52	0.104068	1.11	4.24089	0.0558123	14.675	3.00169	0.090915	32.2766	Qujing	2009	131
3.53033	6.56508	3.79931	9	10.1914	0	52	0.129309	1.58	4.2442	0.0575896	14.991	3.061	0.104376	31.773	Qujing	2010	131
3.67798	6.66036	3.86349	11	9.9251	0	52	0.180458	-1.38	4.25561	0.0602777	13.905	3.14115	0.056155	40.4577	Qujing	2011	131
3.6244	6.77252	4.17652	11	10.2302	0	52	0.14758	-0.209999	4.29183	0.0662401	15.003	3.03892	0.090338	39.8684	Qujing	2012	131
3.55951	6.9354	4.34034	12	9.98893	0	53	0.141782	0.419998	4.27528	0.0618364	14.734	2.71357	0.083895	42.7141	Qujing	2013	131
3.58502	7.03019	4.54276	12	10.019	0	53	0.0566053	0.59	4.28634	0.0597761	14.764	2.94811	0.110145	43.0203	Qujing	2014	131
3.44334	7.19999	4.66561	13	10.0815	0	53	0.0159702	11.19	4.2932	0.077126	14.879	2.91661	0.13529	44.7635	Qujing	2015	131
3.44829	7.45642	5.03721	13	10.0936	0	53	0.0814457	1.63	4.30407	0.072161	14.521	2.88223	0.098655	44.8278	Qujing	2016	131
3.41453	7.87243	5.64272	15	10.1202	0	54	0.339391	-2.31	4.77912	0.0940068	14.388	2.72715	0.125818	51.2179	Qujing	2017	131
3.35586	8.27585	6.08866	15	10.3708	0	54	0.121041	-1.12	4.94876	0.105007	14.536	2.78323	0.10029	50.3378	Qujing	2018	131
3.89849	5.71616	3.01978	2	9.08126	0	0			4.14646	0.144455	4.79601	2.07724	0.059644	7.79697	Shuozhou	2008	132
3.89011	5.88332	3.33551	2	9.11173	0	0	0.54439	4.33	4.16029	0.0974334	5.458	2.121	0.037084	7.78022	Shuozhou	2009	132
3.98698	6.07695	3.63448	2	9.16451	0	0	0.0145617	3.66	4.177	0.126261	5.415	2.24328	0.058573	7.97396	Shuozhou	2010	132
4.10029	6.29709	3.89724	2	9.18871	0	0	0.207277	-1.24	4.2683	0.135427	4.60601	1.89157	0.046489	8.20058	Shuozhou	2011	132
3.95149	6.52538	4.18651	2	9.21608	0	0	0.166973	0.759998	4.27249	0.138081	4.35699	1.91576	0.056787	7.90298	Shuozhou	2012	132
3.90766	6.79625	4.44373	2	9.2254	0	0	-0.0217581	3.65	4.27805	0.156303	5.98199	2.25557	0.057858	7.81533	Shuozhou	2013	132
3.93241	7.04682	4.70314	2	9.2266	0	0	-0.0226278	2.05	4.28359	0.146462	5.95901	2.34	0.054287	7.86482	Shuozhou	2014	132
3.90272	7.26015	4.90202	5	9.22732	0	0	-0.216499	12.5	4.20125	0.168776	5.99999	2.81424	0.051608	19.5136	Shuozhou	2015	132
3.96148	7.44892	5.08587	5	9.23178	0	0	0.0178642	1.8	4.20469	0.143524	5.67401	2.77252	0.058751	19.8074	Shuozhou	2016	132
3.84325	7.703	5.32276	5	9.23131	0	0	0.0118246	5.35	4.21951	0.160239	6.07501	2.67381	0.054049	19.2162	Shuozhou	2017	132
3.69249	7.97747	5.56933	5	9.23142	0	0	0.128796	1.52	4.21951	0.171215	5.661	2.70447	0.068037	18.4624	Shuozhou	2018	132
3.80928	6.56639	4.16416	7	9.52557	1	95			4.08058	0.252941	9.423	2.83866	0.040626	26.665	Chaoyang	2008	133
3.7655	6.84783	4.43145	7	9.50569	1	95	-0.0415401	5.66	4.09101	0.364759	9.19	2.796	0.033543	26.3585	Chaoyang	2009	133
3.72366	7.06235	4.65569	7	9.53517	1	95	0.247962	-3.5	4.05335	0.285263	7.876	2.81816	0.076043	26.0656	Chaoyang	2010	133
3.78043	7.18982	4.87032	7	9.55132	1	95	0.177111	-1.39	4.10594	0.0790947	8.54101	2.79666	0.049168	26.463	Chaoyang	2011	133
3.76528	7.24288	4.98391	7	9.55186	1	95	0.115503	0.0800018	4.10759	0.102247	7.733	2.81066	0.071043	26.357	Chaoyang	2012	133
3.71424	7.26838	5.23292	6	9.57283	1	95	0.0669823	0.259998	4.10594	0.238251	8.76	2.97816	0.037293	22.2854	Chaoyang	2013	133
3.79624	7.39876	5.35792	7	9.60367	1	95	-0.0766096	1.09	4.11415	0.271434	9.89501	2.80666	0.050001	26.5737	Chaoyang	2014	133
3.72272	7.5499	4.87379	8	9.60367	1	95	-0.175056	11.98	4.11268	0.313689	9.92101	2.896	0.040209	29.7818	Chaoyang	2015	133
3.61322	7.68338	4.99547	9	9.64831	1	95	-0.0749598	4.61	4.11087	0.367725	9.376	2.86233	0.061459	32.519	Chaoyang	2016	133
3.72293	7.8003	5.11198	13	9.60367	1	95	0.0730591	-0.869999	4.11087	0.341499	9.92999	2.80066	0.073751	48.3981	Chaoyang	2017	133
3.57273	7.9515	5.27501	13	9.69284	1	95	0.0953321	-0.100002	4.11087	0.391849	9.42001	2.81866	0.031668	46.4455	Chaoyang	2018	133
3.98554	7.25333	4.74074	6	8.24965	0	4			4.56153	0.125122	7.43099	1.81247	0.084854	23.9132	Benxi	2008	134
3.93673	7.48083	4.98817	7	8.22978	0	4	0.0911016	6.27	4.55955	0.14577	7.19799	1.87059	0.075295	27.5571	Benxi	2009	134
3.8007	7.69853	5.17953	7	8.27308	0	4	0.212413	-3.05	4.55524	0.134235	6.37899	1.91317	0.149413	26.6049	Benxi	2010	134
3.96564	7.86627	5.43162	9	8.28974	0	4	0.175499	0.0499992	4.55282	0.131758	6.76299	1.968	0.098531	35.6908	Benxi	2011	134
3.86861	7.9853	5.59432	9	8.31322	0	4	0.0532579	2.19	4.54542	0.154835	6.45101	1.96553	0.118678	34.8175	Benxi	2012	134
3.90925	8.09531	5.77139	8	8.29953	0	4	0.0656366	1.57	4.53903	0.151026	6.953	2.09906	0.110736	31.274	Benxi	2013	134
3.99785	8.17715	5.91081	8	8.35726	0	4	-0.0196257	5.71	4.53582	0.157776	8.11099	2.11976	0.061472	31.9828	Benxi	2014	134
3.97163	8.03578	5.46615	8	8.35726	0	4	-0.0183964	3.92	4.52764	0.117447	7.841	2.128	0.091178	31.773	Benxi	2015	134
3.79467	8.16039	5.59492	8	8.4019	0	4	-0.42292	1.81	4.52179	0.184625	7.72601	2.2067	0.095883	30.3574	Benxi	2016	134
3.7204	8.25088	5.68404	10	8.35726	0	4	0.049593	0.98	4.49981	0.175992	7.93499	2.21235	0.069266	37.204	Benxi	2017	134
3.54028	8.3622	5.79932	10	8.44642	0	4	0.0475206	-0.969997	4.48864	0.183704	7.60201	2.28023	0.085001	35.4028	Benxi	2018	134
4.0321	5.03721	1.89317	2	8.64136	0	15			4.64131	0.0607222	20.621	1.4658	0.196708	8.0642	Laibin	2008	135
3.86327	5.70967	2.46857	2	8.68322	0	15	0.105887	5.22	4.65653	0.188415	21.7	1.56507	0.126099	7.72653	Laibin	2009	135
3.86348	6.11791	2.74979	2	8.69651	0	15	0.252968	-1.64	4.67823	0.0775878	21.173	1.5938	0.205611	7.72697	Laibin	2010	135
4.02556	6.36681	3.23223	4	8.71408	0	15	0.287503	-1.97	4.69043	0.0640648	20.733	1.49517	0.122928	16.1022	Laibin	2011	135
4.035	6.62778	3.75909	4	8.72755	0	15	-0.0652342	5.43	4.69866	0.0877075	20.89	1.35019	0.161404	16.14	Laibin	2012	135
4.07898	6.91862	3.97733	4	8.73146	0	15	-0.0388861	3.42	4.64919	0.0984103	21.501	1.45092	0.178111	16.3159	Laibin	2013	135
3.9735	7.10641	4.27791	4	8.77416	0	15	0.0293522	2.06	4.72562	0.227766	21.598	1.37561	0.150184	15.894	Laibin	2014	135
3.76082	7.34106	4.63222	6	8.82472	0	15	-0.0163202	1.27	4.71393	0.0995799	21.852	1.40224	0.220855	22.5649	Laibin	2015	135
3.67844	7.50099	4.90401	6	8.85538	0	15	0.0555792	1.84	4.72739	0.125923	22.096	1.45219	0.166769	22.0706	Laibin	2016	135
3.79661	7.72469	5.20392	8	8.87824	0	19	0.120174	0.470001	4.72739	0.254894	21.926	1.63146	0.17305	30.3729	Laibin	2017	135
3.64186	7.94928	5.49759	8	8.88521	0	19	0.0936909	1.16	4.7362	0.240235	20.889	2.67673	0.157196	29.1349	Laibin	2018	135
4.11994	8.47095	6.56921	29	9.59564	10	19			6.05044	0.0911764	16.424	1.7272	0.171768	119.478	Hangzhou	2008	136
4.0695	8.58019	6.68981	33	9.62344	10	19	0.0715294	2.78	6.06248	0.0982913	16.641	1.7568	0.193301	134.294	Hangzhou	2009	136
3.99425	8.79204	6.93469	34	9.63345	10	19	0.152592	-0.570004	6.07493	0.105219	16.23	1.77834	0.190468	135.804	Hangzhou	2010	136
4.08961	8.9211	7.08439	36	9.62179	10	19	0.164753	0.66	6.08746	0.106834	16.005	2.28906	0.169601	147.226	Hangzhou	2011	136
3.98998	9.05591	7.23915	38	9.66446	10	19	0.10573	1.73	6.09897	0.100156	15.89	2.35589	0.189468	151.619	Hangzhou	2012	136
4.05655	9.18257	7.38071	58	9.67416	10	19	0.0664062	1.97	6.11102	0.100338	17.259	2.55656	0.166734	235.28	Hangzhou	2013	136
4.08248	9.29963	7.5429	59	9.68191	10	19	0.183517	0.780003	6.26359	0.101261	16.802	2.45853	0.166134	240.867	Hangzhou	2014	136
4.01947	9.42084	7.69697	67	9.69345	10	19	0.0892391	3.09	6.27826	0.117348	16.631	2.45874	0.229268	269.304	Hangzhou	2015	136
3.87815	9.55139	7.85274	67	9.68191	10	19	0.12015	2.64	6.30079	0.126366	17.225	2.09994	0.226801	259.836	Hangzhou	2016	136
3.8284	9.69816	8.02038	69	9.70657	10	19	0.166857	0.91	6.42162	0.120199	17.223	2.12042	0.162801	264.16	Hangzhou	2017	136
3.60673	9.82034	8.19319	69	9.71239	10	19	0.0733604	0.629997	6.45363	0.124526	17.123	2.09621	0.194801	248.864	Hangzhou	2018	136
3.71077	5.0924	2.80825	3	9.33141	0	1			3.9936	0.0869957	6.70999	2.63877	0.069617	11.1323	Songyuan	2008	137
3.41704	5.32734	3.09771	4	9.33618	0	2	0.265069	4.64	4.01205	0.0901221	5.29501	2.60661	0.04904	13.6681	Songyuan	2009	137
3.58193	5.50809	3.35596	4	9.38093	0	2	0.187467	-4.48	4.07397	0.0823843	4.58001	2.50107	0.052501	14.3277	Songyuan	2010	137
3.77246	5.68116	3.60762	5	9.38312	0	2	0.169194	1.25	4.08933	0.0806162	5.21499	2.22077	0.050578	18.8623	Songyuan	2011	137
3.70262	5.84725	3.84691	5	9.38814	0	2	0.0529804	0.699999	4.08092	0.103376	4.746	2.16723	0.064424	18.5131	Songyuan	2012	137
3.72873	5.99448	4.12113	4	9.39657	0	2	0.0379763	1.74	4.03954	0.10382	5.15801	2.41446	0.06827	14.9149	Songyuan	2013	137
3.84128	6.15154	4.26815	4	9.40673	0	2	-0.0446682	1.95	4.0413	0.112245	6.453	2.29507	0.065386	15.3651	Songyuan	2014	137
3.87066	6.30102	4.49145	6	9.41491	0	2	-0.0170403	3.05	4.04112	0.121759	6.53799	2.44477	0.055386	23.224	Songyuan	2015	137
3.58821	5.99518	4.73743	6	9.46622	0	2	0.010788	3.92	4.04305	0.166886	5.768	2.44277	0.068078	21.5292	Songyuan	2016	137
3.62408	6.59965	4.9568	6	9.47085	0	2	-0.285573	16.69	4.02535	0.20765	6.60201	2.45754	0.056924	21.7445	Songyuan	2017	137
3.41067	6.70503	5.10759	6	9.48646	0	2	-0.0105038	5.2	4.02535	0.184561	6.34799	2.41338	0.052309	20.464	Songyuan	2018	137
4.36427	6.41611	3.61455	4	8.78577	0	8			5.38174	0.0858026	14.289	1.61153	0.101584	17.4571	Zaozhuang	2008	138
4.32079	6.6197	3.83484	7	8.82173	0	9	0.0599947	-1.14	5.39176	0.103932	14.543	1.6828	0.098001	30.2456	Zaozhuang	2009	138
4.30232	6.855	4.12653	7	8.84808	0	9	0.107706	1.83	5.40668	0.115602	14.401	1.71533	0.085001	30.1162	Zaozhuang	2010	138
4.25547	7.04524	4.3455	9	8.85431	0	9	0.135241	1.87	5.41699	0.122041	14.179	1.52293	0.098168	38.2992	Zaozhuang	2011	138
4.29767	7.21686	4.57243	9	8.92727	0	9	0.0451574	2.35	5.41965	0.139171	14.34	1.61233	0.088334	38.679	Zaozhuang	2012	138
4.32146	7.34248	4.72381	13	8.9882	0	10	0.0621624	1.14	5.42363	0.107913	14.792	1.7918	0.082501	56.1789	Zaozhuang	2013	138
4.17641	7.43944	4.85516	13	9.01696	0	10	0.0731125	4.48	5.44674	0.140735	15.097	1.8304	0.075084	54.2934	Zaozhuang	2014	138
4.37433	7.53463	4.97556	14	9.03229	0	10	0.0272446	1.5	5.47193	0.147239	14.909	1.6918	0.094334	61.2407	Zaozhuang	2015	138
4.27438	7.62296	5.10799	14	9.04093	0	10	0.0493259	1.59	5.48894	0.147352	15.315	1.72086	0.093668	59.8413	Zaozhuang	2016	138
4.12807	7.72323	5.30186	17	9.05664	0	10	0.0709896	0.66	5.50126	0.139326	15.597	1.55313	0.089168	70.1772	Zaozhuang	2017	138
4.04959	7.8173	5.39135	17	9.07996	0	10	0.0414124	1.16	5.50939	0.139203	15.488	1.648	0.085918	68.843	Zaozhuang	2018	138
4.13197	6.81842	3.98377	8	8.92132	4	11			4.63308	0.0926224	20.203	1.504	0.22047	33.0558	Liuzhou	2008	139
3.97023	7.02747	4.24613	9	8.98595	4	13	0.133254	1.49	4.64276	0.108502	21.346	1.54475	0.121798	35.732	Liuzhou	2009	139
3.9961	7.17733	4.5156	9	8.98193	4	13	0.251062	-3.47	4.65406	0.10186	20.639	1.5055	0.164064	35.9649	Liuzhou	2010	139
4.13745	7.33381	4.7936	15	8.98895	4	16	0.223181	0.219999	4.73795	0.09353	20.172	1.52293	0.132579	62.0617	Liuzhou	2011	139
4.16846	7.5595	5.04148	15	8.98956	4	16	0.15033	1.26	4.74319	0.0973564	20.046	1.425	0.172579	62.5269	Liuzhou	2012	139
4.17581	7.73371	5.23065	21	8.99785	4	17	0.117044	-0.719999	4.751	0.0919201	20.877	1.49975	0.181407	87.692	Liuzhou	2013	139
4.12227	7.87239	5.45591	22	9.00663	4	17	0.101311	5.82	4.76729	0.091934	20.955	1.49868	0.17586	90.6899	Liuzhou	2014	139
3.88367	7.97943	5.65787	27	9.03587	4	17	0.0253487	1.96	4.78332	0.104292	21.064	1.61843	0.230392	104.859	Liuzhou	2015	139
3.78008	8.10115	5.87989	27	9.0605	4	17	0.0627289	2.08	4.79579	0.107072	21.407	1.66806	0.175235	102.062	Liuzhou	2016	139
3.82445	8.30396	6.11151	27	9.0728	4	17	0.213184	1.1	5.19296	0.106583	21.251	1.64456	0.197892	103.26	Liuzhou	2017	139
3.68176	8.58694	6.41026	27	9.08398	4	17	0.110821	2.04	5.20949	0.11079	19.592	3.33287	0.139376	99.4075	Liuzhou	2018	139
4.20267	6.55748	3.7593	6	9.25081	0	13			4.37777	0.107851	18.727	2.8121	0.167751	25.216	Zhuzhou	2008	140
4.12846	6.8702	4.10902	7	9.2688	0	13	0.133995	1.32	4.60727	0.124168	18.966	2.9619	0.156126	28.8992	Zhuzhou	2009	140
4.13822	7.09234	4.29356	7	9.50803	0	13	0.218091	-2.61	4.39086	0.129499	18.75	3.0595	0.224501	28.9675	Zhuzhou	2010	140
4.21683	7.52645	4.75355	9	9.51283	0	13	0.211832	-1.17	4.53475	0.128412	18.031	3.6316	0.159126	37.9515	Zhuzhou	2011	140
4.22667	7.71492	4.94985	10	9.5152	0	13	0.0899353	1.45	4.56017	0.12108	17.859	3.5157	0.218376	42.2667	Zhuzhou	2012	140
4.16323	7.87678	5.14498	11	9.52959	0	13	0.0880527	1.39	4.55493	0.135624	19.873	3.698	0.172251	45.7955	Zhuzhou	2013	140
4.19591	8.0247	5.30701	11	9.53208	0	13	0.0994434	0.98	4.80566	0.0800912	19.565	3.3316	0.236876	46.155	Zhuzhou	2014	140
4.00857	8.22945	5.5479	13	9.53404	0	13	0.0651131	2.56	4.56882	0.191987	18.798	4.0252	0.206126	52.1114	Zhuzhou	2015	140
3.9066	8.42483	5.97666	13	9.53849	0	13	0.0417919	5.89	4.64439	0.18294	18.87	4.1885	0.232251	50.7858	Zhuzhou	2016	140
3.95263	8.59774	6.29363	12	9.54666	0	13	-0.00187111	7.58	4.57471	0.11236	18.938	3.8231	0.205126	47.4316	Zhuzhou	2017	140
3.739	8.69359	6.40125	12	9.54015	0	13	0.184982	0.879997	4.8828	0.100867	18.914	3.9229	0.163501	44.868	Zhuzhou	2018	140
4.04469	7.39505	4.63535	24	9.27734	10	14			4.32968	0.150806	17.762	1.92384	0.232201	97.0727	Guilin	2008	141
3.93037	7.52891	4.8515	31	9.30783	10	14	0.0743828	2.91	4.32797	0.123154	18.417	1.92472	0.209501	121.842	Guilin	2009	141
3.8921	7.71749	5.13359	31	9.32251	10	14	0.172948	-0.389999	4.32704	0.122107	17.977	1.86896	0.210801	120.655	Guilin	2010	141
4.05594	7.93351	5.39486	33	9.3315	10	14	0.120775	-0.630001	4.33205	0.145811	17.772	1.976	0.147401	133.846	Guilin	2011	141
4.06633	8.09975	5.62679	34	9.34347	10	14	0.0673628	2.32	4.3281	0.172568	17.39	1.93184	0.224001	138.255	Guilin	2012	141
3.97746	8.18456	5.85651	35	9.37458	10	23	0.0961151	-0.34	4.3399	0.175917	18.644	1.85848	0.214301	139.211	Guilin	2013	141
4.02907	8.31274	6.07372	35	9.53676	10	23	0.0715961	1.56	4.35157	0.184802	18.544	1.76136	0.213401	141.017	Guilin	2014	141
3.87695	8.40536	6.24555	34	9.43867	10	23	0.418259	-10.13	4.85258	0.131661	18.423	1.60056	0.318601	131.816	Guilin	2015	141
3.79708	8.59172	6.45882	35	9.48174	10	23	0.079278	1.91	4.86753	0.18353	18.812	1.77816	0.214701	132.898	Guilin	2016	141
3.78742	9.016	6.8821	41	9.51757	10	23	-0.0425587	8.82	4.86753	0.20677	18.785	1.81752	0.255501	155.284	Guilin	2017	141
3.61428	9.29801	7.24648	41	9.5481	10	23	0.0261402	5.32	4.8828	0.20979	18.609	2.13168	0.204501	148.185	Guilin	2018	141
3.69877	5.87091	3.62861	7	9.63554	1	10			3.4433	0.223394	20.325	1.47735	0.156698	25.8914	Meizhou	2008	142
3.6042	6.00472	3.93774	11	9.63384	1	12	0.0671539	0.4	3.44967	0.236771	21.031	1.48057	0.145001	39.6462	Meizhou	2009	142
3.50621	6.25956	4.30166	11	9.67162	1	12	0.0671539	0.4	3.46292	0.298095	20.576	1.43771	0.166965	38.5683	Meizhou	2010	142
3.67761	6.62408	4.76331	13	9.67206	1	14	0.210806	2.66	3.46574	0.263301	20.421	1.38835	0.147858	47.809	Meizhou	2011	142
3.66928	6.87787	5.01777	13	9.67302	1	14	0.0696936	1.51	3.46886	0.283288	20.734	1.29235	0.170805	47.7006	Meizhou	2012	142
3.61689	7.09903	5.30497	16	9.73875	1	14	0.788457	-3.93	4.57161	0.233088	20.064	1.64414	0.227501	57.8703	Meizhou	2013	142
3.57465	7.28585	5.54277	16	9.77384	1	14	0.0635633	1.92	4.56226	0.285314	20.5	1.60085	0.147501	57.1944	Meizhou	2014	142
3.47323	7.34279	5.75104	17	9.78157	1	14	0.0708256	1.79	4.57234	0.388246	20.881	1.451	0.200983	59.045	Meizhou	2015	142
3.32093	7.46827	5.69041	17	9.78181	1	14	0.0715666	0.509998	4.57471	0.344866	20.552	1.44364	0.28018	56.4558	Meizhou	2016	142
3.37398	7.60173	6.10122	18	9.7925	1	15	0.0344095	2.81	4.57471	0.336033	20.894	1.48164	0.15018	60.7317	Meizhou	2017	142
3.30028	7.70718	6.22751	18	9.84307	1	15	0.0106869	-0.200001	4.57471	0.342674	20.813	1.49728	0.150448	59.405	Meizhou	2018	142
3.87877	6.1895	3.35589	2	8.68643	1	20			3.90641	0.144598	21.137	1.9675	0.178595	7.75754	Wuzhou	2008	143
3.73132	6.32726	3.63199	3	8.55295	1	20	0.149188	2.88	3.91322	0.176329	21.909	2.10712	0.16297	11.194	Wuzhou	2009	143
3.70789	6.49858	3.96207	3	8.30771	1	20	0.111844	-0.349998	3.93496	0.200709	21.507	2.06987	0.187189	11.1237	Wuzhou	2010	143
3.85367	6.75029	4.21624	3	8.70118	1	20	0.323476	-7.84	3.93964	0.185338	20.998	2.06937	0.126251	11.561	Wuzhou	2011	143
3.87616	6.89999	4.44224	3	8.80353	1	20	0.156735	-0.0999985	3.94352	0.233372	21.221	2.05612	0.181095	11.6285	Wuzhou	2012	143
3.8791	7.04811	4.65023	4	8.67276	1	20	0.285223	-6.72	3.95316	0.180676	21.402	2.00825	0.220001	15.5164	Wuzhou	2013	143
3.76914	7.16947	4.85479	4	8.63415	1	20	0.278612	-1.66	4.35543	0.173493	21.574	1.9205	0.17547	15.0765	Wuzhou	2014	143
3.56433	7.34499	5.06995	5	8.74368	1	20	0.0765162	8.86	4.36437	0.179206	22.086	1.95775	0.175939	17.8216	Wuzhou	2015	143
3.62445	7.46674	5.2917	5	8.78114	1	20	0.039835	1.54	4.36945	0.194009	21.847	2.05412	0.199376	18.1222	Wuzhou	2016	143
3.68701	7.70841	5.50883	10	8.81404	1	20	0.106292	1.13	4.36945	0.188339	21.862	1.99512	0.171095	36.8701	Wuzhou	2017	143
3.55434	8.05405	5.86126	10	8.83346	1	20	-0.217484	15.91	4.38203	0.255817	21.839	2.015	0.158907	35.5434	Wuzhou	2018	143
3.65758	5.8602	2.80013	3	9.86952	4	7			3.90862	0.0814741	8.72201	2.49176	0.052001	10.9727	Yulin, Shaanxi	2008	144
3.66487	5.86148	2.94488	3	9.99821	4	7	0.476829	6.42	3.93045	0.0764039	9.509	2.53254	0.045251	10.9946	Yulin, Shaanxi	2009	144
3.77513	6.27476	3.17845	3	10.0156	4	7	0.306236	-4.19	3.95393	0.0742008	9.333	2.64983	0.041797	11.3254	Yulin, Shaanxi	2010	144
3.93325	6.51653	3.41802	5	10.0602	4	7	0.266438	-3.68	3.97781	0.0836017	8.64501	2.49029	0.053001	19.6663	Yulin, Shaanxi	2011	144
3.72373	7.06578	4.08615	5	10.1608	4	7	0.210311	-2.46	4.00003	0.0783039	8.31799	2.594	0.06116	18.6187	Yulin, Shaanxi	2012	144
3.68275	7.29369	4.33087	5	10.2101	4	7	0.139785	3.11	4.01458	0.0727562	9.95199	2.80263	0.057387	18.4138	Yulin, Shaanxi	2013	144
3.64284	7.4793	4.56695	5	10.2318	4	7	0.110246	2.46	4.01638	0.0786418	9.87301	2.91676	0.040137	18.2142	Yulin, Shaanxi	2014	144
3.64529	7.81642	3.7612	6	10.2626	4	7	0.0530863	-0.68	4.04305	0.0753785	9.99099	2.94025	0.051728	21.8717	Yulin, Shaanxi	2015	144
3.50948	7.81642	4.96284	6	10.2731	4	7	0.0247507	2.51	4.06044	0.0808649	9.68899	2.92778	0.073706	21.0569	Yulin, Shaanxi	2016	144
3.57257	8.07931	5.25666	6	10.2881	4	7	0.22684	-3.64	4.06044	0.0750995	9.898	2.76136	0.07066	21.4354	Yulin, Shaanxi	2017	144
3.54817	8.37429	5.54099	7	10.2879	4	7	0.106909	0.459999	4.58497	0.0822619	9.62802	2.95732	0.071797	24.8372	Yulin, Shaanxi	2018	144
3.79124	4.83002	1.97706	8	9.06474	0	30			4.63366	0.105231	7.703	2.40718	0.020186	30.3299	Wuwei	2008	145
3.7555	5.04094	2.26069	8	9.0902	0	30	-0.107835	-4.25	4.64025	0.185814	8.501	2.41648	0.018149	30.044	Wuwei	2009	145
3.76462	5.19446	2.22767	8	9.10542	0	30	0.156361	-0.869999	4.62536	0.164021	8.11502	2.53833	0.020881	30.117	Wuwei	2010	145
3.81518	5.54826	2.54798	9	9.11749	0	30	0.163303	0.150002	4.63279	0.17879	7.38299	3.78733	0.03139	34.3366	Wuwei	2011	145
3.72159	5.93369	2.95323	9	9.25417	0	30	0.198324	-1.89	4.62301	0.182175	7.42599	3.66018	0.025927	33.4943	Wuwei	2012	145
3.85504	6.23774	3.25676	9	9.31782	0	30	0.0994444	1.61	4.62104	0.261703	9.02499	3.75929	0.013427	34.6953	Wuwei	2013	145
3.71769	6.44921	3.4889	9	9.3953	0	30	0.0862646	0.300003	4.62791	0.280729	8.30902	3.9394	0.029075	33.4592	Wuwei	2014	145
3.7181	6.66883	3.71089	10	9.41978	0	30	0.00956726	5.73	4.63618	0.243453	8.66299	3.87748	0.025279	37.181	Wuwei	2015	145
3.6443	6.87833	3.93183	10	9.47834	0	30	0.0943127	0.539997	4.64439	0.27701	8.74999	4.02322	0.02426	36.443	Wuwei	2016	145
3.70514	7.07817	4.16356	13	9.48217	0	30	-0.0526171	5.93	4.64439	0.349302	8.59399	3.93574	0.024723	48.1669	Wuwei	2017	145
3.70664	7.32304	4.44735	13	9.48278	0	30	0.0717773	0.370003	4.64439	0.28332	8.40899	3.99537	0.03301	48.1863	Wuwei	2018	145
4.28056	8.44831	5.92845	18	9.20663	10	4			6.23914	0.0926107	17.666	1.4832	0.14186	77.05	Wuhan	2008	146
4.27515	8.7684	6.23374	19	9.35643	10	4	0.136547	-0.5	6.24411	0.108988	17.838	1.53772	0.135161	81.2279	Wuhan	2009	146
4.31803	9.09863	6.62141	19	9.43843	10	4	0.159014	1.92	6.25508	0.104407	17.013	1.92766	0.173623	82.0425	Wuhan	2010	146
4.35519	9.37186	6.96114	21	9.62274	10	4	0.193129	-1.64	6.24455	0.111573	16.829	2.20554	0.120258	91.459	Wuhan	2011	146
4.2409	9.56238	7.242	19	9.49837	10	4	0.159227	-0.52	6.24028	0.111	16.799	2.02084	0.155867	80.577	Wuhan	2012	146
4.40722	9.75176	7.4331	26	9.5485	10	12	0.113821	0.25	6.2395	0.125952	17.642	2.27046	0.156988	114.588	Wuhan	2013	146
4.29332	9.86777	7.57581	27	9.58339	10	12	0.109068	1.47	6.24397	0.117905	17.242	2.13913	0.155995	115.92	Wuhan	2014	146
4.22047	9.9539	7.65814	31	9.58339	10	12	0.083065	2.05	6.24576	0.122666	17.323	2.03948	0.161155	130.834	Wuhan	2015	146
4.01746	10.0475	7.78281	30	9.61814	10	12	0.0895081	1.89	6.24998	0.126066	17.626	2.13559	0.223943	120.524	Wuhan	2016	146
3.98871	10.1548	7.9011	32	9.58339	10	13	0.331079	-5.22	6.74993	0.128877	17.898	2.2921	0.138943	127.639	Wuhan	2017	146
3.82733	10.2678	8.01914	32	9.71619	10	13	0.101791	1.36	6.78446	0.129944	18.233	2.70095	0.128078	122.474	Wuhan	2018	146
4.14895	6.60305	3.54202	12	9.8299	1	36			4.69089	0.0846882	18.052	2.25993	0.152001	49.7874	Yongzhou	2008	147
4.0598	6.72645	3.81495	13	9.90344	1	36	0.0707588	-4.74	4.69675	0.218925	18.385	2.28086	0.129334	52.7774	Yongzhou	2009	147
3.98777	7.01052	4.05934	13	10.0026	1	36	0.183805	-1.31	4.79612	0.210671	18.139	2.247	0.183668	51.841	Yongzhou	2010	147
4.1418	7.13218	4.28515	14	10.0258	1	40	0.197766	-0.719997	4.75789	0.209643	17.737	2.35966	0.116334	57.9852	Yongzhou	2011	147
4.17805	7.32725	4.63914	14	10.0415	1	40	0.113877	1.07	4.75273	0.229473	17.158	2.26453	0.182334	58.4927	Yongzhou	2012	147
4.05375	7.47014	4.78821	14	10.0419	1	40	0.0948553	0.689999	4.74232	0.128649	18.672	2.38186	0.164084	56.7525	Yongzhou	2013	147
4.12779	7.57118	4.85053	16	10.0442	1	40	0.114817	0.0600014	4.751	0.131681	18.388	2.30893	0.141001	66.0447	Yongzhou	2014	147
3.9979	7.72922	5.06346	20	10.0456	1	40	0.0811262	1.54	4.75677	0.140275	18.256	2.38046	0.197584	79.958	Yongzhou	2015	147
3.83747	7.97203	5.10063	20	10.0505	1	40	0.0953655	2.45	4.77068	0.140757	18.524	2.44126	0.165834	76.7493	Yongzhou	2016	147
3.85034	7.33189	6.01236	24	10.043	1	40	0.0451918	3.75	4.76217	0.153508	18.496	2.34186	0.178668	92.4082	Yongzhou	2017	147
3.78028	8.64647	6.1857	23	10.0447	1	40	0.0848885	2.05	4.77068	0.156569	18.435	2.37286	0.185168	86.9464	Yongzhou	2018	147
4.02015	6.71204	3.18804	14	9.42537	0	56			3.99655	0.0908188	11.566	1.25116	0.117362	56.2821	Hanzhong	2008	148
4.05886	6.93976	3.49453	15	9.56794	0	56	0.180212	5.87	4.01205	0.0908773	11.669	1.19005	0.106807	60.8829	Hanzhong	2009	148
4.08507	7.10062	3.90542	15	9.61927	0	56	0.192353	-2.54	4.01042	0.0982388	11.65	1.18877	0.122223	61.276	Hanzhong	2010	148
4.13227	7.31788	4.16723	16	9.67878	0	60	0.199107	-1.96	4.01638	0.104533	11.776	1.18428	0.169237	66.1163	Hanzhong	2011	148
4.12066	7.55292	4.42039	17	9.79458	0	60	0.142979	-0.16	4.03069	0.114593	12.031	1.228	0.106876	70.0512	Hanzhong	2012	148
4.06898	7.71904	4.67251	19	9.82351	1	61	0.125245	-0.66	4.03954	0.120041	12.774	1.20011	0.125279	77.3106	Hanzhong	2013	148
3.96039	7.89133	5.03044	21	9.84317	1	61	0.140649	-0.920002	4.04655	0.106222	12.161	1.2805	0.108126	83.1683	Hanzhong	2014	148
3.92154	7.98918	5.09475	20	9.86854	1	65	0.121585	0.0699997	4.05213	0.114872	12.552	1.26739	0.105557	78.4307	Hanzhong	2015	148
3.89769	8.08703	5.15906	20	9.90662	1	65	0.0913229	-0.00999832	4.04305	0.113349	12.89	1.24316	0.076112	77.9538	Hanzhong	2016	148
3.88497	8.31485	5.4699	25	9.92796	1	65	0.642902	-7.87	4.72739	0.138784	12.505	1.11366	0.113196	97.1241	Hanzhong	2017	148
3.75798	8.54267	5.78074	26	9.92986	1	65	0.117038	0.0999985	4.72739	0.120194	12.503	1.16539	0.096668	97.7074	Hanzhong	2018	148
3.71796	6.4282	4.23582	4	8.22577	0	0			6.21321	0.0877046	22.099	2.01389	0.251668	14.8719	Shantou	2008	149
3.67167	6.52376	4.3214	5	8.22924	0	0	0.0603352	-0.740002	6.22144	0.094151	22.41	2.13122	0.109446	18.3583	Shantou	2009	149
3.62282	6.66338	4.49452	5	8.24433	0	0	0.154451	-0.970001	6.24754	0.0989079	22.06	1.90878	0.160696	18.1141	Shantou	2010	149
3.72463	6.80778	4.65754	8	8.2446	0	0	0.0527477	4.8	6.25767	0.116014	21.944	2.07722	0.127223	29.797	Shantou	2011	149
3.68428	6.94884	4.82719	8	8.24362	0	0	0.110813	-0.879997	6.26416	0.115666	22.114	2.00033	0.150973	29.4743	Shantou	2012	149
3.67649	7.05346	4.99731	9	8.24365	0	0	0.0944366	-0.220001	6.27758	0.11904	22.386	2.02033	0.243196	33.0884	Shantou	2013	149
3.6573	7.16572	5.25691	9	8.24443	0	0	0.0917778	-0.279999	6.2899	0.119986	22.604	1.97855	0.176529	32.9157	Shantou	2014	149
3.54316	7.27825	5.56517	11	8.2452	0	0	0.0847092	1.32	6.29691	0.146855	23.254	1.91389	0.172362	38.9747	Shantou	2015	149
3.45577	7.39632	5.87161	11	8.25239	0	0	0.10817	0.989998	6.31355	0.139097	23.045	1.79422	0.25764	38.0135	Shantou	2016	149
3.46637	7.53938	6.10161	9	8.26976	0	0	0.121969	0.810001	6.32436	0.136154	23.288	1.89378	0.147918	31.1973	Shantou	2017	149
3.36353	7.68037	6.28568	10	8.27429	0	0	0.0646896	-0.290001	6.3315	0.0938976	23.216	1.79978	0.163057	33.6353	Shantou	2018	149
3.55644	5.40326	3.17191	1	8.47845	0	6			3.94584	0.121857	22.51	2.3895	0.286876	3.55644	Shanwei	2008	150
3.51601	5.4915	3.27805	1	8.47845	0	6	0.161332	0.549999	3.95986	0.15796	22.788	2.45	0.130626	3.51601	Shanwei	2009	150
3.38899	5.80384	3.77051	1	8.48982	0	6	0.103308	1.54	3.99655	0.136356	22.41	2.3065	0.221876	3.38899	Shanwei	2010	150
3.56477	6.09409	4.07746	0	8.48982	0	10	0.181889	-2.18	3.97218	0.155552	22.29	2.306	0.155001	0	Shanwei	2011	150
3.53407	6.26109	4.2972	0	8.48974	0	10	0.164388	-3.34	3.95508	0.14258	22.65	2.245	0.171251	0	Shanwei	2012	150
3.54144	6.37376	4.41934	3	8.60729	0	10	0.0713711	0.380001	3.95124	0.153252	22.88	2.3355	0.247501	10.6243	Shanwei	2013	150
3.44512	6.47332	4.5793	3	8.60729	0	10	0.0738592	1.45	3.96462	0.171626	23	2.456	0.231876	10.3354	Shanwei	2014	150
3.35321	6.59247	4.69043	2	8.60956	0	10	-0.00897789	3.3	3.95489	0.333717	23.64	2.501	0.150626	6.70641	Shanwei	2015	150
3.23878	6.67275	4.81186	2	8.62242	0	10	0.0384722	3.86	3.95124	0.277734	23.28	2.4055	0.283126	6.47757	Shanwei	2016	150
3.32886	6.74066	4.87733	7	8.62746	0	10	0.0233202	2.88	3.95124	0.323526	23.57	2.4275	0.208751	23.302	Shanwei	2017	150
3.2206	6.83428	5.09446	7	8.59941	0	10	0.0528316	2.93	3.95124	0.333441	23.33	2.3775	0.200001	22.5442	Shanwei	2018	150
3.92655	6.7339	4.53198	9	9.20332	0	8			4.91691	0.0723039	22.652	2.11712	0.303126	35.339	Jiangmen	2008	151
3.88941	6.76034	4.65417	10	9.19938	0	21	0.0743132	-1.67	4.92413	0.0818132	23.289	2.0065	0.225314	38.8941	Jiangmen	2009	151
3.76673	6.89976	4.79777	10	9.20764	0	21	0.139991	0.889999	4.92877	0.0841062	22.988	2.0125	0.247657	37.6673	Jiangmen	2010	151
3.89188	7.04165	5.04456	10	9.21144	0	21	0.132657	-2.16	4.93447	0.0847236	22.402	3.53587	0.16547	38.9188	Jiangmen	2011	151
3.88278	7.15902	5.22655	10	9.21127	0	21	0.0291233	1.23	4.93447	0.0937235	22.936	3.47725	0.230626	38.8279	Jiangmen	2012	151
3.88255	7.25203	5.41299	11	9.21168	0	21	0.0347576	1.16	4.93806	0.102629	23.12	3.478	0.230782	42.7081	Jiangmen	2013	151
3.74173	7.37949	5.63474	11	9.21168	0	21	0.0573025	3.99	4.94093	0.110355	23.258	3.222	0.212657	41.1591	Jiangmen	2014	151
3.58317	7.46124	5.8323	13	9.21211	0	21	0.0634804	3.24	4.94442	0.132342	23.991	3.51625	0.213126	46.5812	Jiangmen	2015	151
3.53756	7.60168	6.01835	13	9.2189	0	21	0.0711651	1.88	4.95583	0.122356	23.17	3.733	0.286407	45.9883	Jiangmen	2016	151
3.64283	7.7231	6.20536	13	9.2269	0	21	0.0851669	3.06	4.96284	0.126658	23.507	3.626	0.20547	47.3567	Jiangmen	2017	151
3.47843	7.90493	6.39203	13	9.16314	0	21	0.0818043	0.0999985	4.97673	0.132718	23.441	3.58962	0.247345	45.2196	Jiangmen	2018	151
3.94959	6.70269	4.31828	6	8.62263	0	20			4.18098	0.214669	18.079	3.95523	0.156347	23.6975	Chizhou	2008	152
3.95908	6.9424	4.56062	5	8.82893	0	20	0.215761	4.1	4.18677	0.200044	18.167	3.89115	0.201347	19.7954	Chizhou	2009	152
3.93217	7.25666	4.84692	5	8.82893	0	20	0.22902	-1.89	4.19268	0.221212	17.755	3.63484	0.259809	19.6608	Chizhou	2010	152
3.94246	7.67271	5.32352	8	8.82893	0	20	0.205911	-3.57	4.2017	0.236999	17.268	2.98507	0.182116	31.5397	Chizhou	2011	152
3.89223	7.91912	5.64537	8	8.82967	0	20	0.111851	-0.360001	4.20618	0.278428	17.154	2.89369	0.23904	31.1378	Chizhou	2012	152
3.95449	8.05113	5.76752	11	8.97069	1	20	0.105253	0.150002	4.20469	0.300295	17.619	3.48615	0.191251	43.4994	Chizhou	2013	152
3.97923	8.3271	6.04714	11	8.97196	1	20	0.0809851	1.03	4.19419	0.299086	17.072	3.45954	0.213559	43.7715	Chizhou	2014	152
3.78735	8.44219	6.01516	19	9.05013	1	20	0.0992222	3.3	4.2014	0.287654	17.203	3.55592	0.282982	71.9596	Chizhou	2015	152
3.77928	8.55101	6.30317	19	9.07314	1	20	0.0729198	1.56	4.20469	0.269064	17.549	3.68015	0.338847	71.8063	Chizhou	2016	152
3.8645	8.65991	6.40335	19	9.08035	1	20	0.113555	0.0600014	4.20469	0.219221	17.742	3.60361	0.236251	73.4255	Chizhou	2017	152
3.61898	8.76296	6.54103	19	9.07509	1	20	0.0462809	3.07	4.20469	0.219541	17.837	3.49669	0.217309	68.7605	Chizhou	2018	152
4.19082	8.55826	6.02222	17	9.34995	8	2			6.23249	0.10686	9.104	2.45247	0.078683	71.2439	Shenyang	2008	153
4.08545	8.60275	6.11914	18	9.30356	8	6	0.0798588	0.77	6.23877	0.114383	8.20599	2.46378	0.076274	73.5382	Shenyang	2009	153
3.97643	8.65892	6.25003	18	9.37229	8	6	0.132051	-0.310001	6.24498	0.106036	7.798	2.49625	0.123274	71.5758	Shenyang	2010	153
4.15671	8.75017	6.40091	18	9.39745	8	7	0.123085	-0.32	6.2521	0.114547	8.20101	2.67542	0.066001	74.8207	Shenyang	2011	153
4.05712	8.84621	6.59169	18	9.38517	8	7	0.106867	0.73	6.25786	0.121054	7.80499	2.54858	0.093137	73.0282	Shenyang	2012	153
4.1064	8.9433	6.7267	19	9.34958	8	7	0.099947	-0.860001	6.26264	0.125802	8.20501	2.71909	0.088501	78.0215	Shenyang	2013	153
4.2238	9.00586	6.85125	19	9.43612	8	7	-0.0120525	2.39	6.26985	0.133076	9.457	2.61843	0.042365	80.2521	Shenyang	2014	153
4.206	8.65173	6.25175	20	9.43612	8	7	0.0241356	2.26	6.27261	0.0581351	9.29699	2.70389	0.060092	84.12	Shenyang	2015	153
3.98047	8.76438	6.37435	20	9.40835	8	7	-0.179638	4.36	6.37332	0.0768577	9.03601	2.63894	0.102592	79.6095	Shenyang	2016	153
3.93875	8.88663	6.4944	40	9.43612	8	7	0.0447979	1.05	6.38182	0.0758433	9.587	2.55687	0.058001	157.55	Shenyang	2017	153
3.76606	9.019	6.63668	40	9.53936	8	7	0.0872555	0.41	6.39859	0.0819319	9.07601	2.61738	0.049592	150.642	Shenyang	2018	153
4.32343	5.91545	2.87661	2	9.4505	0	64			3.9524	0.141935	13.57	2.586	0.070001	8.64686	Cangzhou	2008	154
4.35279	6.21526	3.21102	3	9.48029	0	64	0.294873	8.51	3.97575	0.13879	13.46	2.162	0.092501	13.0584	Cangzhou	2009	154
4.30776	6.35945	3.53336	3	9.49054	0	64	0.270632	-4.19	3.98732	0.14238	12.84	2.2	0.075001	12.9233	Cangzhou	2010	154
4.35683	6.53817	3.76213	3	9.51371	0	64	0.228712	-3.64	3.99268	0.154328	13.37	2.314	0.052501	13.0705	Cangzhou	2011	154
4.31297	7.10153	4.59144	3	9.56833	0	64	0.0772915	3.22	3.98155	0.187433	12.86	2.39	0.075001	12.9389	Cangzhou	2012	154
4.4811	6.88059	4.24006	4	9.61953	0	64	0.052001	0.91	3.97781	0.194132	13.33	2.528	0.060001	17.9244	Cangzhou	2013	154
4.44322	7.54697	4.67233	5	9.65027	0	64	0.0433016	0.650002	3.99636	0.204427	14.75	2.686	0.037501	22.2161	Cangzhou	2014	154
4.25049	7.11313	4.60627	4	9.69257	0	68	0.0140924	3.3	4.00679	0.248623	14.2	2.55	0.082501	17.0019	Cangzhou	2015	154
4.21174	7.65588	4.72037	4	9.68583	0	68	0.0884256	-1.43	4.02535	0.219613	14.29	2.508	0.077501	16.847	Cangzhou	2016	154
4.1632	7.51371	5.09683	5	9.7051	0	68	0.198926	-2.17	4.04305	0.19188	14.81	2.57	0.060001	20.816	Cangzhou	2017	154
4.04589	7.65764	5.28844	5	9.72107	0	68	0.111241	-1.34	4.06044	0.19367	14.29	2.554	0.080001	20.2294	Cangzhou	2018	154
3.86111	6.08768	3.24038	3	8.89809	0	3			3.48707	0.0683125	19.415	1.77924	0.215614	11.5833	Hechi	2008	155
3.71441	6.35717	3.52198	5	8.71834	0	3	0.114483	-3.39	3.50014	0.0739338	20.467	1.84324	0.127029	18.5721	Hechi	2009	155
3.74964	6.5958	3.8084	5	8.90041	0	3	0.256186	0.829998	3.51601	0.0746027	19.844	1.82324	0.167548	18.7482	Hechi	2010	155
3.85891	6.75021	4.1011	10	9.35979	0	3	0.069068	1.64	3.52046	0.0826042	19.249	1.55656	0.146841	38.5891	Hechi	2011	155
3.92567	6.97491	4.51372	10	9.39313	0	3	-0.178362	9.26	3.54962	0.134553	19.076	1.49026	0.175662	39.2567	Hechi	2012	155
3.86023	7.16221	4.73972	9	9.41994	1	3	0.0947313	-2.4	3.51155	0.127713	19.617	1.5503	0.168728	34.7421	Hechi	2013	155
3.87318	7.33971	4.99431	9	9.44506	1	3	0.0766726	1.64	3.52046	0.130515	19.646	1.58932	0.180992	34.8587	Hechi	2014	155
3.71176	7.52457	5.21051	17	9.46613	1	3	0.143567	10.05	3.53018	0.143349	20.083	1.68087	0.233775	63.0999	Hechi	2015	155
3.49191	7.67564	5.4578	18	9.48531	1	3	0.0276222	5.31	3.52636	0.356237	20.397	1.7077	0.171746	62.8544	Hechi	2016	155
3.58572	7.8815	5.70942	25	9.49923	1	3	0.782839	-6.95	4.61512	0.311749	20.058	1.59332	0.198869	89.6431	Hechi	2017	155
3.40256	8.13838	6.02193	25	9.51599	1	3	0.0846701	2.55	4.62497	0.28925	19.675	2.03853	0.166275	85.064	Hechi	2018	155
3.67194	5.80224	3.4676	2	9.53892	0	5			3.39249	0.155348	19.723	2.43533	0.244168	7.34389	Heyuan	2008	156
3.652	5.90722	3.60238	2	9.59226	0	5	0.196965	5.12	3.39551	0.196877	20.473	2.402	0.141668	7.304	Heyuan	2009	156
3.54463	6.08789	3.85117	2	9.5971	0	5	0.195318	-0.360001	3.43978	0.191126	19.977	2.348	0.230001	7.08925	Heyuan	2010	156
3.69391	6.40541	4.12943	6	9.59785	0	5	0.172518	-0.310001	3.43076	0.174626	19.747	2.65	0.160001	22.1635	Heyuan	2011	156
3.6746	6.66476	4.89323	6	9.63245	0	5	0.0719862	1.07	3.3673	0.202789	20.02	2.37066	0.220834	22.0476	Heyuan	2012	156
3.67414	6.79998	5.03552	6	9.63865	0	5	0.146557	0.100002	3.41115	0.222912	20.12	2.25	0.254168	22.0449	Heyuan	2013	156
3.62261	6.8575	5.18187	6	9.65415	0	5	0.182285	-0.549999	3.42426	0.221951	20.513	2.07666	0.194168	21.7357	Heyuan	2014	156
3.44295	7.01264	5.35665	7	9.66753	0	5	0.0890913	-1.08	3.44681	0.270539	21.157	1.95533	0.265001	24.1006	Heyuan	2015	156
3.35884	7.13819	5.47546	7	9.66942	0	5	0.108565	1.19	3.46574	0.275148	20.66	1.95866	0.326668	23.5119	Heyuan	2016	156
3.40858	7.34566	5.61271	8	9.68154	0	5	0.117339	0.0400009	3.46574	0.153388	21.01	1.878	0.170001	27.2686	Heyuan	2017	156
3.31319	7.45539	5.76197	8	9.69503	0	5	0.0419655	1.66	3.49651	0.179762	21.073	1.87733	0.165001	26.5055	Heyuan	2018	156
3.57614	6.52248	5.29581	12	9.54115	4	5			4.63191	0.078112	20.353	4.5775	0.181876	42.9137	Quanzhou	2008	157
3.55887	7.11853	5.16733	12	9.55613	4	9	0.196626	2.16	4.63415	0.069687	20.625	4.7685	0.139376	42.7065	Quanzhou	2009	157
3.47989	7.26504	5.30663	12	9.56479	4	9	0.160277	-1.72	4.6358	0.0710323	20.165	4.7155	0.173126	41.7586	Quanzhou	2010	157
3.54131	7.06394	4.78392	13	9.57151	4	9	0.188081	-2.62	4.63667	0.0775011	19.959	5.3285	0.115314	46.037	Quanzhou	2011	157
3.48044	7.72583	5.77325	12	9.59567	4	9	0.0732822	0.850002	4.64247	0.0871276	20.439	5.2365	0.149064	41.7653	Quanzhou	2012	157
3.42967	7.30374	4.70964	16	9.64562	4	9	0.0742035	1.35	4.65491	0.0984169	21.618	5.235	0.153751	54.8747	Quanzhou	2013	157
3.48542	8.37226	6.27222	16	9.71276	4	9	0.0866222	-0.380001	4.66721	0.0960559	21.731	4.87025	0.115626	55.7667	Quanzhou	2014	157
3.34682	8.54214	6.42793	20	9.73377	4	9	0.0558186	1.89	4.67758	0.10709	21.819	5.27125	0.183751	66.9365	Quanzhou	2015	157
3.31041	8.67589	6.57668	20	9.7715	4	9	0.112259	0.130001	4.70048	0.115731	21.906	5.491	0.223439	66.2082	Quanzhou	2016	157
3.34037	8.60804	6.73911	21	9.779	4	9	0.165648	-0.439999	4.7185	0.0991807	21.937	5.24525	0.121564	70.1478	Quanzhou	2017	157
3.23014	8.80401	7.00565	21	9.78115	4	9	0.14904	-0.150002	4.75359	0.0905024	21.84	4.878	0.136564	67.833	Quanzhou	2018	157
4.35007	7.53301	4.97569	14	9.50038	0	9			5.07555	0.0649153	12.84	2.6508	0.081501	60.901	Tai'an	2008	158
4.37337	7.76083	5.24218	14	9.51819	0	9	0.0947161	-1.1	5.07048	0.0934877	14.484	5.6672	0.115751	61.2272	Tai'an	2009	158
4.32292	8.02356	5.53989	14	9.52952	0	9	0.0401354	-2.13	5.06676	0.121716	13.916	5.7482	0.119251	60.5209	Tai'an	2010	158
4.33727	8.22386	5.76744	17	9.54167	0	9	0.0795164	-3.51	5.0689	0.129932	13.707	5.1611	0.135376	73.7337	Tai'an	2011	158
4.37036	8.37978	5.96234	17	9.56163	0	9	0.0926409	-0.540001	5.06827	0.136464	13.801	5.3262	0.089501	74.2961	Tai'an	2012	158
4.39891	8.48286	6.09284	18	9.5701	0	19	0.11086	1.34	5.0733	0.133766	14.912	6.2653	0.114126	79.1803	Tai'an	2013	158
4.2659	8.57787	6.21746	18	9.5783	0	19	0.100099	0.93	5.0814	0.136618	14.74	5.7301	0.101876	76.7862	Tai'an	2014	158
4.39652	8.66413	6.3687	19	9.62767	0	19	0.0569725	1.07	5.0879	0.148172	14.802	5.6296	0.092876	83.5339	Tai'an	2015	158
4.28756	8.745	6.47288	19	9.63851	0	19	0.0568218	0.68	5.0876	0.135211	15.163	5.7583	0.142751	81.4637	Tai'an	2016	158
4.18487	8.83868	6.63147	23	9.64693	0	19	0.0933075	-1.05	5.14166	0.145181	15.173	5.8322	0.101876	96.252	Tai'an	2017	158
4.04738	8.93464	6.74367	23	9.65432	0	19	0.0340137	0.25	5.14749	0.157173	14.925	5.7502	0.121626	93.0897	Tai'an	2018	158
4.16279	6.67591	4.3945	18	8.98156	8	14			4.39012	0.106031	15.906	2.7808	0.108668	74.9302	Taizhou, Jiangsu	2008	159
4.18488	6.847	4.6111	19	9.01274	8	14	0.128222	2.29	4.40757	0.15563	16.127	2.79613	0.139501	79.5127	Taizhou, Jiangsu	2009	159
4.06418	6.98629	4.78511	20	9.07073	8	14	0.211486	2.69	4.41546	0.142227	15.99	2.8048	0.115001	81.2835	Taizhou, Jiangsu	2010	159
4.07635	7.16616	4.96981	23	9.09324	8	15	0.151151	0.299999	4.41884	0.149825	15.612	2.56386	0.161334	93.7561	Taizhou, Jiangsu	2011	159
3.93204	7.29174	5.12835	25	9.10552	8	15	0.119535	1.15	4.42245	0.146656	15.706	2.6868	0.101001	98.3009	Taizhou, Jiangsu	2012	159
4.1785	7.40496	5.23869	37	9.14163	8	20	0.553128	1.81	5.09559	0.129451	16.227	2.64893	0.095001	154.604	Taizhou, Jiangsu	2013	159
4.21482	7.52439	5.37687	37	9.15462	8	20	0.0867558	1.63	5.09865	0.124244	16.005	2.39613	0.136501	155.949	Taizhou, Jiangsu	2014	159
4.07615	7.62145	5.49949	35	9.16314	8	20	0.0838623	2.74	5.09712	0.137129	16.07	2.05506	0.183001	142.665	Taizhou, Jiangsu	2015	159
3.96356	7.73497	5.6406	35	9.17325	8	20	0.115129	2.1	5.09987	0.131583	16.501	2.0556	0.218334	138.725	Taizhou, Jiangsu	2016	159
3.913	7.84909	5.78463	37	9.19968	8	20	0.149231	-0.0399971	5.09987	0.116715	16.672	1.95106	0.126001	144.781	Taizhou, Jiangsu	2017	159
3.86215	7.96172	5.9286	38	9.20583	8	20	0.0749702	-1.09	5.09987	0.115982	16.629	2.048	0.135668	146.762	Taizhou, Jiangsu	2018	159
4.28132	6.82207	3.82291	3	9.28487	1	14			4.97432	0.130732	17.878	1.58316	0.112238	12.844	Luzhou	2008	160
4.2674	6.9091	4.02666	4	9.31991	1	15	0.141477	-0.57	4.98038	0.145932	18.307	1.44052	0.099343	17.0696	Luzhou	2009	160
4.2935	7.14156	4.20663	4	9.40013	1	15	0.202516	-3.23	4.98853	0.164744	17.944	1.39547	0.118554	17.174	Luzhou	2010	160
4.30946	7.1863	4.44399	5	9.47126	1	15	0.224787	-2.75	4.99179	0.174832	18.173	1.61	0.085001	21.5473	Luzhou	2011	160
4.28223	7.33635	4.67363	5	9.48028	1	15	0.13307	-0.4	5.00193	0.192551	17.473	1.50452	0.162501	21.4111	Luzhou	2012	160
4.34667	7.65565	4.97001	4	9.49258	1	15	0.105964	0.67	5.0073	0.209768	18.875	1.66421	0.129212	17.3867	Luzhou	2013	160
4.05663	7.84021	5.21952	4	9.5117	1	15	0.103504	0.57	5.00997	0.217608	17.849	1.75189	0.138948	16.2265	Luzhou	2014	160
4.08696	8.08917	5.53778	8	9.51178	1	15	0.092205	0.460001	5.01117	0.202785	18.769	1.72263	0.135791	32.6957	Luzhou	2015	160
4.12295	8.19352	5.80604	8	9.53018	1	15	0.079998	1.28	5.01728	0.215164	18.513	1.75916	0.153948	32.9836	Luzhou	2016	160
3.97098	8.50429	6.09329	13	9.53431	1	15	0.0826387	7.14	5.02388	0.221875	18.519	1.72031	0.106448	51.6227	Luzhou	2017	160
3.67569	8.55634	6.24184	13	9.58984	1	15	0.0667057	1.54	5.02388	0.24062	18.346	1.81726	0.11908	47.784	Luzhou	2018	160
4.26169	7.96199	5.54078	21	9.77776	4	27			5.06487	0.113808	15.765	2.43025	0.067814	89.4955	Luoyang	2008	161
4.26207	8.12609	5.76913	23	9.7816	4	27	0.0665684	1.54	5.07561	0.128072	15.661	2.41125	0.074064	98.0276	Luoyang	2009	161
4.29491	8.26026	5.93809	23	9.78909	4	27	0.0860958	0.91	5.11265	0.143784	15.46	2.49925	0.070001	98.783	Luoyang	2010	161
4.44263	8.4839	6.14511	28	9.79536	4	27	0.210703	-4.07	5.12634	0.158659	15.146	2.3185	0.101876	124.394	Luoyang	2011	161
4.39397	8.61828	6.40392	27	9.8164	4	27	0.166679	1.28	5.28066	0.151071	15.508	2.3985	0.050939	118.637	Luoyang	2012	161
4.37276	8.77145	6.56835	23	9.81601	4	38	0.144285	0.34	5.26424	0.144622	16.307	2.2685	0.049689	100.574	Luoyang	2013	161
4.18809	8.87111	6.6714	24	9.81699	4	38	0.0619202	4.09	5.27556	0.149851	16.101	2.22725	0.076876	100.514	Luoyang	2014	161
4.27932	9.00179	6.66057	31	9.82039	4	38	0.0162373	4.24	5.3038	0.177226	15.768	2.2365	0.082189	132.659	Luoyang	2015	161
4.28075	9.11008	6.94391	31	9.87257	4	38	0.117769	4.46	5.32301	0.170088	16.186	2.23375	0.089064	132.703	Luoyang	2016	161
4.2493	9.42821	6.95081	37	9.87323	4	38	0.106371	1.92	5.32301	0.160115	16.49	3.197	0.066564	157.224	Luoyang	2017	161
4.05669	9.41233	7.04702	37	9.88257	4	38	0.0744438	3.18	5.33272	0.160833	16.146	3.2025	0.089689	150.097	Luoyang	2018	161
4.33536	7.7486	5.35606	9	9.30675	8	18			5.85859	0.076333	13.841	2.51554	0.076808	39.0182	Jinan	2008	162
4.34316	7.95251	5.55088	14	9.3368	8	23	0.103321	1.3	5.85289	0.080783	14.329	3.13393	0.086869	60.8042	Jinan	2009	162
4.30252	8.12838	5.75274	14	9.35979	8	23	0.163807	2.67	5.85226	0.0884893	13.817	3.16224	0.097682	60.2353	Jinan	2010	162
4.32692	8.29642	5.95036	14	9.38773	8	33	0.113153	0.740002	5.85622	0.0926853	13.609	2.95096	0.096959	60.5769	Jinan	2011	162
4.34032	8.44868	6.1373	14	9.41718	8	33	0.0917225	0.98	5.8642	0.0994669	13.862	3.00058	0.077441	60.7645	Jinan	2012	162
4.35059	8.54238	6.27264	21	9.44918	8	40	0.0731602	1.64	5.87324	0.104213	14.408	3.2967	0.0947	91.3623	Jinan	2013	162
4.2127	8.62859	6.39639	21	9.4609	8	40	0.0982323	0.410004	5.88888	0.103438	14.935	3.09159	0.065423	88.4667	Jinan	2014	162
4.43274	8.71529	6.52645	21	9.48074	8	40	0.0560112	1.61	5.89864	0.112253	14.628	2.94412	0.081266	93.0876	Jinan	2015	162
4.31949	8.94313	6.72574	21	9.45182	8	40	0.243309	-3.93	6.1591	0.11156	14.909	2.98838	0.110875	90.7093	Jinan	2016	162
4.18577	8.89379	6.77571	26	9.4617	8	40	0.0938606	1.08	6.18209	0.113852	15.123	2.97258	0.07717	108.83	Jinan	2017	162
4.01298	8.98828	7.0305	26	9.44452	8	40	0.129251	-1.66	6.31716	0.128347	14.828	3.05378	0.096387	104.338	Jinan	2018	162
4.39133	7.63978	5.0236	7	9.61619	1	1			4.69921	0.119772	14.039	2.19228	0.101608	30.7393	Jining	2008	163
4.33687	7.81176	5.22665	9	9.6392	1	1	0.0720148	0.190002	4.78424	0.12963	14.169	1.425	0.07893	39.0319	Jining	2009	163
4.33832	8.01281	5.45783	9	9.65592	1	1	0.148089	0.989998	4.72002	0.142342	14.079	1.46685	0.091608	39.0449	Jining	2010	163
4.29036	8.20328	5.66115	11	9.69634	1	1	0.164141	0.950001	4.73092	0.13938	13.551	1.358	0.097858	47.194	Jining	2011	163
4.31249	8.35217	5.83831	11	9.76657	1	1	0.148725	0.790001	4.80893	0.138614	13.842	1.35743	0.055358	47.4374	Jining	2012	163
4.3532	8.46314	5.97534	12	9.80911	1	1	0.558498	-0.370003	5.1801	0.115738	14.376	2.04828	0.063215	52.2384	Jining	2013	163
4.21395	8.55339	6.09672	13	9.84149	1	1	-0.307302	6.07	4.75703	0.173471	14.775	2.11385	0.058394	54.7814	Jining	2014	163
4.41833	8.63404	6.22638	21	9.8574	1	1	0.0459576	2.14	5.20686	0.174463	14.454	2.10314	0.070358	92.7849	Jining	2015	163
4.28361	8.72162	6.35437	21	9.8717	1	1	0.0502415	2.08	5.22036	0.174703	14.942	2.18757	0.084108	89.9558	Jining	2016	163
4.10729	8.81907	6.53534	28	9.88326	1	1	0.393841	-2.88	5.23111	0.117517	15.131	1.96285	0.075358	115.004	Jining	2017	163
4.00661	8.81907	6.53534	28	9.91683	1	1	0.0422249	1.73	5.24175	0.129808	15.267	1.99843	0.079287	112.185	Jining	2018	163
3.36991	6.45975	4.1112	9	7.5689	8	0			5.0487	0.105574	23.627	3.8622	0.291501	30.3292	Haikou	2008	164
3.17517	6.51216	4.22127	11	7.72445	8	7	0.0995121	1.22	5.06411	0.136066	24.349	3.6768	0.325751	34.9269	Haikou	2009	164
3.07219	6.60276	4.29169	11	7.5984	8	7	0.195313	1.01	5.07786	0.13272	24.749	3.636	0.309001	33.7941	Haikou	2010	164
3.40735	6.74168	4.03573	11	8.01754	8	7	0.181096	-1.21	5.09006	0.13939	23.483	3.3631	0.227501	37.4809	Haikou	2011	164
3.12933	6.86056	4.63055	12	8.03246	8	7	0.137885	0.169998	5.08512	0.139046	24.707	2.9339	0.254751	37.552	Haikou	2012	164
3.2158	6.95206	4.7971	13	8.04173	8	7	0.0997467	1.05	5.09498	0.145913	24.508	3.0239	0.253376	41.8055	Haikou	2013	164
3.16064	7.03146	4.96298	14	8.07496	8	7	0.187962	5.26	5.10776	0.138243	24.933	2.919	0.220126	44.249	Haikou	2014	164
3.12907	7.11168	5.58721	16	8.04173	8	7	0.0623741	0.989998	5.10473	0.147107	25.547	2.9556	0.188376	50.0652	Haikou	2015	164
3.11086	7.19308	5.26186	17	8.15162	8	7	0.0791454	0.510002	5.11799	0.159263	24.861	2.8445	0.250626	52.8847	Haikou	2016	164
3.13376	7.30591	5.58779	14	8.04173	8	7	0.100462	1.02	5.14166	0.142616	25.066	2.3286	0.243001	43.8727	Haikou	2017	164
2.98554	7.41839	5.70081	14	8.22255	8	7	0.0827293	0.169998	5.18178	0.157726	24.782	1.9709	0.238251	41.7975	Haikou	2018	164
4.32745	7.41517	4.85409	9	9.22964	0	0			5.62823	0.0597357	13.571	1.6668	0.083834	38.947	Zibo	2008	165
4.32573	7.63556	5.09427	10	9.23932	0	0	0.0279884	2	5.63039	0.0441027	13.658	2.111	0.085334	43.2573	Zibo	2009	165
4.29771	7.84868	5.36918	10	9.24164	0	0	0.161417	1.19	5.63336	0.0470915	13.112	2.12106	0.076168	42.9771	Zibo	2010	165
4.36016	8.03467	5.5744	15	9.25789	0	0	-0.015871	-0.0499992	5.63764	0.0513055	12.869	2.08893	0.109668	65.4024	Zibo	2011	165
4.3314	8.16645	5.74289	15	9.26878	0	0	0.244802	2.46	5.63835	0.0556757	13.133	2.16786	0.081501	64.9709	Zibo	2012	165
4.33859	8.25289	5.86964	14	9.2988	0	0	0.0582371	1.68	5.64332	0.0596625	13.526	2.41006	0.091918	60.7403	Zibo	2013	165
4.21081	8.33499	5.98238	14	9.31059	0	0	0.0540028	1.36	5.65073	0.0600497	14.274	2.3368	0.054418	58.9513	Zibo	2014	165
4.37275	8.41463	6.10976	17	9.32501	0	0	0.0217857	2.1	5.65529	0.0937054	14.022	2.18866	0.072668	74.3368	Zibo	2015	165
4.21936	8.49427	6.23714	17	9.32912	0	0	0.0651913	1.53	5.66296	0.0950508	14.211	2.2478	0.085334	71.7291	Zibo	2016	165
4.11905	8.5873	6.41493	20	9.34014	0	0	0.0751209	0.450001	5.66296	0.0934962	14.533	2.19526	0.076418	82.381	Zibo	2017	165
3.97428	8.6794	6.54348	20	9.34708	0	0	0.0571537	0.189999	5.66643	0.0935118	14.182	2.2162	0.099084	79.4856	Zibo	2018	165
4.2211	5.5305	2.61312	0	8.18924	0	11			4.68564	0.10297	15.082	1.76266	0.098334	0	Huaibei	2008	166
4.24873	5.69384	2.75796	0	8.18368	0	11	0.0347309	-0.940001	4.69153	0.134016	15.325	1.86033	0.088334	0	Huaibei	2009	166
4.19483	5.82103	2.88374	0	8.1778	0	11	0.212985	-2.63	4.69857	0.130787	15.455	1.98466	0.066668	0	Huaibei	2010	166
4.16661	6.32615	3.44942	1	8.1778	0	11	0.159358	-0.76	4.70682	0.141881	15.063	1.995	0.083751	4.16661	Huaibei	2011	166
4.13319	6.63463	3.74005	1	8.19478	0	11	0.0990696	0.790001	4.70863	0.161255	15.282	2.00733	0.080418	4.13319	Huaibei	2012	166
4.23142	6.27476	3.91655	2	8.23959	0	15	0.136817	-1.5	4.67096	0.140083	15.745	2.31733	0.096668	8.46284	Huaibei	2013	166
4.1716	6.43077	3.55107	2	8.23959	0	15	0.071352	5.15	4.65301	0.133621	15.662	2.15833	0.102501	8.3432	Huaibei	2014	166
4.08677	6.43133	4.23266	4	8.28023	0	15	-0.0534983	5.71	4.65234	0.159958	15.187	2.15533	0.080418	16.3471	Huaibei	2015	166
4.04068	6.71793	3.82647	4	8.35984	0	15	0.0347576	1.27	4.65396	0.168889	15.725	2.21533	0.102918	16.1627	Huaibei	2016	166
4.12536	7.30007	4.5793	6	8.37425	0	15	0.132151	0.82	4.65396	0.153185	16.192	2.032	0.096251	24.7521	Huaibei	2017	166
4.01895	7.42033	4.70502	6	8.3848	0	15	0.0322104	2.36	4.65396	0.161743	16.093	2.06333	0.110418	24.1137	Huaibei	2018	166
4.11038	6.07653	2.86304	4	8.33783	0	19			5.11626	0.126306	15.531	2.45293	0.111168	16.4415	Huainan	2008	167
4.14094	6.25866	3.12518	4	8.33807	0	19	0.115609	-1.65	5.19723	0.145492	15.858	2.4216	0.110501	16.5638	Huainan	2009	167
4.07706	6.40193	3.29651	4	8.33831	0	19	0.174306	-1.26	5.20131	0.142752	15.906	2.41013	0.100501	16.3082	Huainan	2010	167
4.06174	6.73025	3.77037	6	8.33831	0	19	0.173402	-1.19	5.20456	0.168899	15.647	2.04293	0.082001	24.3704	Huainan	2011	167
3.96608	6.9488	4.07761	6	8.34308	0	19	0.098546	1.25	5.19129	0.20631	15.753	2.05253	0.089834	23.7965	Huainan	2012	167
4.13927	7.083	4.21829	7	8.39683	0	19	0.0531483	1.72	5.18794	0.217675	16.32	2.63226	0.093668	28.9749	Huainan	2013	167
4.12535	7.17089	4.33529	7	8.40246	0	19	-0.0540571	5.14	5.20785	0.194085	15.875	2.42546	0.105168	28.8774	Huainan	2014	167
3.97883	7.17089	4.52613	7	8.44863	0	19	-0.0256948	6.26	5.21662	0.216259	15.958	2.54733	0.122834	27.8518	Huainan	2015	167
3.94066	7.65875	4.90527	7	9.03694	0	19	0.0678339	1.02	5.22575	0.215209	16.247	2.4952	0.116501	27.5846	Huainan	2016	167
4.07036	7.81783	5.09604	7	9.04947	0	19	0.064043	2.34	5.20401	0.209092	16.663	2.08573	0.126668	28.4925	Huainan	2017	167
3.92632	7.93661	5.23963	7	9.03217	0	19	0.0809832	1.3	5.20401	0.0839632	17.016	1.99	0.146334	27.4842	Huainan	2018	167
4.08518	6.75505	4.38247	6	9.31154	0	7			5.62741	0.128487	15.38	2.47473	0.142745	24.5111	Huai'an	2008	168
4.12825	6.92132	4.62445	9	9.32554	1	7	0.211953	0.949997	5.61502	0.130933	15.426	2.42683	0.092257	37.1542	Huai'an	2009	168
4.05651	7.05629	4.79818	9	9.37628	1	7	0.241249	3.13	5.62888	0.142203	15.301	2.52166	0.101769	36.5086	Huai'an	2010	168
4.07099	7.24596	5.00359	10	9.4302	1	7	0.183539	-0.799999	5.63978	0.167921	15.093	2.39722	0.118477	40.7099	Huai'an	2011	168
4.00391	7.3872	5.16778	10	9.45736	1	7	0.112146	0.580002	5.64474	0.172372	15.098	2.53214	0.115367	40.0391	Huai'an	2012	168
4.11954	7.51494	5.30663	12	9.46738	1	7	0.0958672	0.739998	5.65983	0.176379	15.301	2.55375	0.082379	49.4345	Huai'an	2013	168
4.12573	7.64586	5.45291	12	9.47823	1	7	0.124477	2.36	5.67504	0.178093	15.221	2.40414	0.12555	49.5088	Huai'an	2014	168
4.03479	7.75202	5.58346	17	9.49334	1	7	0.112879	2	5.68225	0.185234	15.121	2.2657	0.137806	68.5915	Huai'an	2015	168
3.95301	7.86839	5.72936	17	9.49943	1	7	0.231125	1.65	5.81711	0.156555	15.566	2.34463	0.125916	67.2011	Huai'an	2016	168
3.93575	7.98451	5.87528	20	9.49047	1	7	0.0808296	-0.43	5.80513	0.13366	15.959	2.2897	0.12055	78.715	Huai'an	2017	168
3.89189	8.09977	6.0209	20	9.50577	1	7	0.0655174	0.459999	5.80814	0.0309555	15.761	2.47624	0.122257	77.8377	Huai'an	2018	168
3.72717	7.88618	6.26965	6	7.59639	10	6			5.42965	0.113989	22.331	2.23623	0.288383	22.363	Shenzhen	2008	169
3.7042	7.95202	6.30131	6	7.38833	10	6	0.0493336	2.21	5.50517	0.122034	22.803	2.24364	0.181619	22.2252	Shenzhen	2009	169
3.54372	8.09752	6.44695	7	7.38895	10	6	0.15554	-0.529999	5.56018	0.132053	22.552	2.19659	0.194119	24.8061	Shenzhen	2010	169
3.75156	8.22511	6.60254	9	7.38956	10	6	0.182991	0.779999	5.59061	0.138243	22.184	2.33906	0.150736	33.7641	Shenzhen	2011	169
3.69331	8.33056	6.73366	9	7.41463	10	6	0.118273	2.15	5.66157	0.120904	22.439	2.29329	0.175589	33.2398	Shenzhen	2012	169
3.72035	8.42676	6.86392	11	7.42741	10	6	0.113066	0.889999	5.73818	0.116607	22.474	2.26482	0.245883	40.9239	Shenzhen	2013	169
3.56784	8.51569	6.99627	11	7.40708	10	6	0.0985374	0.849998	5.80574	0.135368	22.618	2.23447	0.203531	39.2463	Shenzhen	2014	169
3.43995	8.58974	7.12979	12	7.40529	10	6	0.0896606	1.39	5.87209	0.201206	23.332	2.09282	0.175736	41.2794	Shenzhen	2015	169
3.37012	8.64765	7.22233	12	7.40154	10	6	0.107672	1.27	5.95324	0.216033	22.644	1.97541	0.288236	40.4415	Shenzhen	2016	169
3.43013	8.70164	7.30899	11	7.39936	10	6	0.143038	-1.58	6.07535	0.204259	23.016	1.92976	0.202648	37.7315	Shenzhen	2017	169
3.31864	8.76499	7.40565	12	6.58958	10	6	0.0741863	0.309998	6.1203	0.176804	22.808	1.95776	0.209266	39.8237	Shenzhen	2018	169
3.83665	6.19817	4.05031	8	9.76933	0	34			4.0189	0.0857607	20.478	1.2348	0.234584	30.6932	Qingyuan	2008	170
3.77584	6.2643	4.33185	13	9.78245	0	41	0.223135	2.99	4.16465	0.105079	20.806	1.741	0.174501	49.0859	Qingyuan	2009	170
3.68208	7.03602	4.6955	13	9.81104	0	41	0.132233	3.92	4.18312	0.133593	20.385	1.70526	0.228084	47.867	Qingyuan	2010	170
3.80983	6.66095	5.09058	16	9.81132	0	45	0.0399857	5.71	4.19268	0.137529	20.006	2.19566	0.155751	60.9572	Qingyuan	2011	170
3.81854	6.74105	5.19119	16	9.81135	0	45	-0.030262	5.65	4.18205	0.157507	20.38	1.99406	0.228501	61.0966	Qingyuan	2012	170
3.784	6.80405	5.2818	19	9.98724	0	46	0.459493	1.17	4.89933	0.151625	20.383	1.99593	0.247084	71.8959	Qingyuan	2013	170
3.7166	6.89746	5.39086	19	10.1187	0	46	0.11022	-0.32	4.90823	0.154284	20.638	1.88773	0.240501	70.6155	Qingyuan	2014	170
3.56807	6.94797	5.48923	21	10.1188	0	46	0.0730639	2.06	4.92282	0.187427	20.882	1.74533	0.275834	74.9294	Qingyuan	2015	170
3.54601	6.99981	5.60109	21	10.1188	0	46	0.0765858	0.82	4.95583	0.19234	20.716	1.77433	0.287584	74.4662	Qingyuan	2016	170
3.55549	7.08432	5.75492	23	10.1193	0	46	0.0436268	6.72	4.96981	0.183492	20.844	1.76813	0.210501	81.7763	Qingyuan	2017	170
3.50172	7.16525	5.85192	24	10.0467	0	46	0.0525742	-1.87	4.99043	0.173944	20.797	1.83886	0.224501	84.0412	Qingyuan	2018	170
3.88268	7.85528	5.45856	14	9.50896	8	21			4.96856	0.0815312	18.262	1.6864	0.168251	54.3575	Wenzhou	2008	171
3.85115	7.99452	5.58686	14	8.93155	8	21	0.0384827	0.450001	4.97515	0.0993421	18.174	2.1976	0.187251	53.9161	Wenzhou	2009	171
3.75516	8.18232	5.81271	14	9.54438	8	21	0.12628	1.38	4.98203	0.10173	17.716	2.0876	0.226751	52.5723	Wenzhou	2010	171
3.81467	8.33595	5.97315	15	8.95366	8	21	0.127659	0.939999	4.99586	0.100138	17.863	2.3344	0.136751	57.22	Wenzhou	2011	171
3.71506	8.50616	6.18474	15	9.55556	8	21	0.060648	0.75	5.00863	0.0966354	17.843	2.258	0.237501	55.7258	Wenzhou	2012	171
3.77119	8.65731	6.36894	20	9.01384	8	21	0.0888329	-0.130001	5.01728	0.0975895	18.303	2.3544	0.175001	75.4237	Wenzhou	2013	171
3.7984	8.79171	6.52503	20	9.57963	8	21	0.0741081	0.360001	5.02716	0.0972557	18.245	2.2818	0.204501	75.9681	Wenzhou	2014	171
3.76316	8.94671	6.69149	22	9.03924	8	21	0.100544	1.11	5.11157	0.110125	18.37	2.1952	0.202251	82.7896	Wenzhou	2015	171
3.65731	9.09895	6.86787	22	9.59913	8	21	0.0891438	2.07	5.12396	0.108032	18.976	2.1788	0.204251	80.4608	Wenzhou	2016	171
3.69454	9.24735	7.04924	27	9.05911	8	21	0.0596828	3.96	5.1358	0.120429	18.888	2.1398	0.145751	99.7525	Wenzhou	2017	171
3.4779	9.38581	7.19699	27	9.58974	8	21	0.0924225	0.0600014	5.14749	0.123742	18.798	2.17	0.191001	93.9033	Wenzhou	2018	171
4.12723	6.81006	3.64191	7	9.74525	0	25			4.56216	0.0819782	14.124	3.69425	0.066564	28.8906	Weinan	2008	172
4.15133	7.01529	3.95952	7	9.76359	0	25	0.265617	1.19	4.57265	0.0913573	14.837	3.6715	0.082293	29.0593	Weinan	2009	172
4.1757	7.19259	4.229	7	9.78228	0	25	0.00833702	7.5	4.5817	0.12371	14.812	3.79466	0.093334	29.2299	Weinan	2010	172
4.30108	7.62991	4.78408	9	9.78499	0	25	0.396134	-9.27	4.59006	0.106613	13.926	3.31091	0.076876	38.7097	Weinan	2011	172
4.28703	7.82928	5.05325	9	9.80222	0	25	0.211224	-2.82	4.59006	0.104582	13.964	3.3975	0.067293	38.5833	Weinan	2012	172
4.2002	7.97973	5.3779	14	9.80822	0	25	0.041851	2.63	4.59915	0.133615	15.947	3.90666	0.057084	58.8029	Weinan	2013	172
4.15575	8.07184	5.53339	13	9.82028	0	25	0.0604467	0.68	4.56747	0.140758	15.053	3.44816	0.085314	54.0248	Weinan	2014	172
4.01385	8.34759	5.78321	11	9.83332	0	25	0.0535975	1.72	4.57265	0.149903	15.264	3.59416	0.085105	44.1524	Weinan	2015	172
4.21353	8.47658	5.90618	11	9.85379	0	25	0.0824947	0.989998	4.56435	0.126612	15.355	3.69283	0.075001	46.3488	Weinan	2016	172
4.16184	8.58129	6.05678	17	9.86595	0	25	0.106177	0.360001	4.56435	0.129638	15.075	3.58125	0.082605	70.7513	Weinan	2017	172
4.02655	8.88198	6.34739	17	9.88225	0	25	0.124481	-0.68	4.55388	0.124838	14.866	3.70558	0.064584	68.4513	Weinan	2018	172
4.09818	7.58643	4.88554	9	8.90749	0	11			4.68693	0.0817514	16.933	2.47371	0.166251	36.8836	Huzhou	2008	173
4.07839	7.76126	5.11661	10	8.95519	0	11	0.0549746	2.59	4.6873	0.0981029	17.163	2.39443	0.17518	40.7839	Huzhou	2009	173
4.01431	7.96897	5.37154	10	8.97348	0	11	0.16422	0.200001	4.69043	0.0922156	16.759	2.39771	0.15768	40.1431	Huzhou	2010	173
4.0782	8.17761	5.57649	13	8.9858	0	17	0.145747	1.34	4.6941	0.0943431	16.71	2.14628	0.141787	53.0166	Huzhou	2011	173
3.88867	8.35213	5.78325	13	9.00109	0	17	0.0775099	0.719997	4.69684	0.0933839	16.639	2.29028	0.173215	50.5527	Huzhou	2012	173
4.10503	8.50871	5.97791	18	9.01399	0	17	0.0773163	1.01	4.69957	0.103603	17.914	2.02071	0.141073	73.8905	Huzhou	2013	173
4.175	8.69245	6.22305	18	8.92425	0	17	0.0717497	4.32	4.70682	0.109133	17.421	2.12528	0.143573	75.1501	Huzhou	2014	173
4.03235	8.86383	6.5274	18	8.94468	0	17	0.0694942	2.01	4.70646	0.130231	17.485	2.24243	0.184644	72.5823	Huzhou	2015	173
3.88301	9.08781	6.78506	18	8.95218	0	17	0.086071	1.72	4.70953	0.126507	18.049	2.355	0.206965	69.8941	Huzhou	2016	173
3.81917	9.27419	6.98242	24	8.98206	0	17	0.0711422	1.07	4.7185	0.137054	18.091	2.35814	0.150358	91.6601	Huzhou	2017	173
3.71725	9.37937	7.22969	25	8.99715	0	17	0.0915394	1.09	4.7185	0.155036	18.106	2.04271	0.180894	92.9312	Huzhou	2018	173
4.25573	6.87494	3.82591	4	8.83565	0	0			4.47506	0.115734	18.736	2.58625	0.164064	17.0229	Xiangtan	2008	174
4.18669	7.12741	4.15739	4	8.83855	0	0	0.217752	-2.39	4.47449	0.11674	18.892	2.74875	0.157501	16.7468	Xiangtan	2009	174
4.19182	7.3998	4.51043	4	8.94914	0	0	0.207518	-3.02	4.46061	0.116636	18.633	2.98675	0.215001	16.7673	Xiangtan	2010	174
4.26123	7.5166	4.7454	5	8.95996	0	0	0.259989	-2.67	4.48074	0.116042	18.067	3.2165	0.133751	21.3062	Xiangtan	2011	174
4.26445	7.71062	4.95027	4	8.96187	0	0	0.11965	0.670002	4.48639	0.103413	17.807	3.15425	0.214689	17.0578	Xiangtan	2012	174
4.21279	7.88273	5.09444	5	8.96047	0	0	0.136358	2.44	4.47392	0.109879	19.726	3.30575	0.161564	21.064	Xiangtan	2013	174
4.257	8.03616	5.25559	5	8.9676	0	0	0.093606	2.15	4.47392	0.123731	19.301	3.00075	0.197189	21.285	Xiangtan	2014	174
4.05524	8.23948	5.51067	7	8.96767	0	0	0.0709152	1.9	4.46706	0.131118	18.42	3.79125	0.187501	28.3867	Xiangtan	2015	174
3.94594	8.47027	5.77106	7	8.97373	0	0	0.0717812	2.52	4.47734	0.133302	18.549	3.83575	0.231251	27.6216	Xiangtan	2016	174
3.97816	8.71715	6.33755	9	8.98062	0	0	0.0942154	1.94	4.46591	0.136903	18.661	3.51975	0.181251	35.8035	Xiangtan	2017	174
3.82064	8.77097	6.41125	9	8.97816	0	0	-0.0179939	6.15	4.46591	0.0598528	18.626	3.69725	0.161876	34.3858	Xiangtan	2018	174
3.63987	6.79391	3.87329	8	9.96703	4	9			4.81348	0.0955951	22.823	3.1923	0.21654	29.119	Zhanjiang	2008	175
3.49659	6.14916	3.99213	8	9.96749	4	9	0.0621901	13.6	5.02263	0.105691	23.568	3.04015	0.207693	27.9727	Zhanjiang	2009	175
3.40473	7.28345	4.19501	9	9.97544	4	9	0.209126	-2.61	5.03259	0.113727	23.582	2.91246	0.221347	30.6425	Zhanjiang	2010	175
3.64757	6.82939	4.54272	7	9.97595	4	9	0.16713	-0.629997	5.04986	0.111431	22.768	2.71107	0.163847	25.533	Zhanjiang	2011	175
3.46852	7.71454	4.85308	7	9.97536	4	9	0.0373459	4.78	5.09559	0.108106	23.578	2.9903	0.23827	24.2797	Zhanjiang	2012	175
3.5903	7.25244	5.05281	8	9.98972	4	10	0.0724659	-0.510002	5.07016	0.119779	23.358	3.43723	0.234809	28.7224	Zhanjiang	2013	175
3.38805	7.97536	5.31226	8	9.98972	4	10	0.0601063	-0.469997	5.08451	0.116631	23.652	3.25615	0.162886	27.1044	Zhanjiang	2014	175
3.32591	7.47149	5.608	9	9.98936	4	10	0.00297928	2.47	5.09228	0.185552	24.613	3.53492	0.158655	29.9332	Zhanjiang	2015	175
3.29759	8.2385	5.86027	9	10.0054	4	10	0.0584888	-0.989998	5.10595	0.133333	23.978	3.42723	0.199809	29.6783	Zhanjiang	2016	175
3.37626	7.71086	6.04638	11	10.0102	4	10	0.10627	3.47	5.11199	0.145759	24.05	3.28938	0.19904	37.1388	Zhanjiang	2017	175
3.2603	8.55129	6.23967	10	10.0051	4	10	0.0491676	2.97	5.12396	0.147673	23.892	2.99046	0.213847	32.603	Zhanjiang	2018	175
4.08113	6.03488	3.39449	7	9.58397	0	17			3.96746	0.191824	16.196	1.82357	0.138037	28.5679	Chuzhou	2008	176
4.1193	6.23007	3.48284	8	9.58466	0	17	0.0369654	-9.12	3.97481	0.246232	16.219	1.75557	0.114465	32.9544	Chuzhou	2009	176
4.07083	6.43088	3.6994	8	9.58459	0	17	0.243345	-1.78	3.98323	0.224616	15.826	1.83071	0.132144	32.5667	Chuzhou	2010	176
4.04187	6.76775	4.15685	9	9.58466	0	17	0.199602	-1.76	3.98713	0.236653	15.055	2.62271	0.125537	36.3768	Chuzhou	2011	176
4.00861	7.00688	4.43694	9	9.75493	0	17	0.14207	0.0499992	3.99083	0.258618	15.196	2.73385	0.103751	36.0775	Chuzhou	2012	176
4.1177	7.14981	4.61566	10	9.71637	0	17	0.0451508	-6.92	3.98713	0.282919	16.38	2.912	0.099287	41.177	Chuzhou	2013	176
4.17798	7.27787	4.73569	10	9.71956	0	17	0.110541	-0.299999	3.99268	0.292028	15.998	2.64614	0.164823	41.7798	Chuzhou	2014	176
4.05162	7.43738	5.40414	11	9.71929	0	17	0.168578	5.57	3.9836	0.266482	15.881	2.503	0.135894	44.5678	Chuzhou	2015	176
3.98405	7.60594	5.11799	11	9.75754	0	17	0.0887518	0.719999	4.00733	0.276525	16.191	2.54671	0.170001	43.8246	Chuzhou	2016	176
3.9171	7.7785	5.73387	12	9.77423	0	17	0.15584	0.0500011	4.02535	0.243919	16.541	2.33885	0.125358	47.0051	Chuzhou	2017	176
3.81128	7.92259	5.48852	12	9.7949	0	17	0.13931	0.83	4.02535	0.235014	16.741	2.36185	0.157501	45.7353	Chuzhou	2018	176
4.29018	6.04839	3.31727	6	9.57317	0	17			4.14567	0.118331	13.995	2.82154	0.052982	25.7411	Binzhou	2008	177
4.25961	6.26615	3.55023	6	9.60703	0	17	0.0720539	4.62	4.14678	0.134858	13.781	2.97277	0.059809	25.5576	Binzhou	2009	177
4.2301	6.50031	3.80474	6	9.6178	0	17	0.0953808	1.64	4.15277	0.167598	13.181	2.95931	0.074136	25.3806	Binzhou	2010	177
4.2551	6.70539	4.04451	11	9.61151	0	25	0.140443	0	4.16511	0.176735	13.336	2.45707	0.059905	46.8061	Binzhou	2011	177
4.20031	6.90913	4.26896	11	9.65632	0	25	0.144752	0.25	4.16821	0.174896	13.32	2.58354	0.073847	46.2034	Binzhou	2012	177
4.27852	7.02389	4.41007	14	9.67149	0	25	0.0949249	0.440002	4.18052	0.167661	13.298	2.64977	0.08029	59.8993	Binzhou	2013	177
4.14443	7.13963	4.54745	14	9.67811	0	25	0.372778	0.119999	4.66532	0.161592	14.484	2.43823	0.046828	58.0221	Binzhou	2014	177
4.30793	7.23745	4.67522	17	9.69242	0	25	0.094841	0.810001	4.68028	0.163658	14.147	2.37246	0.088078	73.2348	Binzhou	2015	177
4.22532	7.3271	4.80541	17	9.70624	0	25	0.0760899	2.14	4.68213	0.164143	14.286	2.34707	0.074232	71.8304	Binzhou	2016	177
4.11258	7.43689	5.03604	22	9.72419	0	25	0.0326853	0.68	4.69135	0.158049	14.817	2.28946	0.05702	90.4768	Binzhou	2017	177
3.92535	7.51719	5.08516	22	9.73587	0	25	0.0575056	-0.93	4.70048	0.157072	14.381	2.23654	0.081924	86.3577	Binzhou	2018	177
4.32256	5.75475	2.875	2	8.52476	0	5			4.9218	0.0904936	15.272	1.298	0.084446	8.64511	Luohe	2008	178
4.34492	5.89236	3.0895	2	8.54811	0	6	0.0704279	1.43	4.9357	0.11136	15.48	1.31177	0.094168	8.68983	Luohe	2009	178
4.33549	6.02982	3.23833	2	8.56159	0	6	0.141237	0.290001	4.94748	0.119006	15.604	1.30289	0.100279	8.67098	Luohe	2010	178
4.43637	6.19848	3.4336	2	8.56473	0	6	0.141388	0.299999	4.94734	0.129525	15.139	1.26622	0.081946	8.87274	Luohe	2011	178
4.39177	6.3912	3.60094	2	8.56615	0	6	0.0336313	1.75	4.94021	0.158941	15.527	1.32444	0.063612	8.78355	Luohe	2012	178
4.45954	6.52231	3.2581	6	8.56614	0	6	0.0730171	0.300001	4.93735	0.16676	16.387	1.564	0.066112	26.7572	Luohe	2013	178
4.24186	6.63227	3.86349	6	8.56614	0	6	0.100395	2.4	4.89933	0.15664	15.741	2.09177	0.087223	25.4512	Luohe	2014	178
4.3492	6.77691	3.5175	6	8.56681	0	6	0.0561419	1.61	4.90283	0.181452	15.689	2.23066	0.09889	26.0952	Luohe	2015	178
4.277	6.8875	4.13138	6	8.5896	0	6	0.0867491	0.65	4.90527	0.178577	16.197	2.21044	0.095834	25.662	Luohe	2016	178
4.14248	6.3819	3.75185	6	8.58968	0	6	0.0817442	2.49	4.89784	0.160644	16.254	2.11533	0.108612	24.8549	Luohe	2017	178
4.10407	7.1701	3.86912	6	8.59526	0	6	0.0655222	1.73	4.89784	0.153577	16.17	2.13466	0.081946	24.6244	Luohe	2018	178
3.81877	4.36957	2.25195	11	9.21284	0	1			4.00003	0.0964541	21.243	1.35	0.162501	42.0065	Zhangzhou	2008	179
3.71693	6.75428	4.50519	15	9.21622	0	1	0.151216	3.63	4.00751	0.0940437	21.597	1.37533	0.114168	55.754	Zhangzhou	2009	179
3.68135	6.93484	4.66016	15	9.22088	0	1	0.152017	0.170002	4.01638	0.0971997	21.09	1.44466	0.181668	55.2203	Zhangzhou	2010	179
3.76739	6.88864	4.38869	18	9.22985	0	1	0.210173	-2.26	4.02535	0.0902184	21.09	1.68266	0.136668	67.8131	Zhangzhou	2011	179
3.69276	7.23104	4.9706	19	9.2364	0	1	0.124546	-0.43	4.03777	0.115473	21.18	1.58533	0.172501	70.1625	Zhangzhou	2012	179
3.63449	7.28767	4.74484	23	9.344	0	5	0.0532589	1.34	4.05178	0.125019	20.907	1.65533	0.212501	83.5933	Zhangzhou	2013	179
3.72492	7.57199	5.32072	23	9.34373	0	5	0.0951996	0.580002	4.06903	0.102951	21.163	1.642	0.188334	85.6732	Zhangzhou	2014	179
3.61016	7.7113	5.48377	25	9.39191	0	5	0.105913	1.83	4.0821	0.113625	21.793	1.78466	0.210001	90.2539	Zhangzhou	2015	179
3.58626	7.88666	5.69921	25	9.40927	0	5	0.130502	1.38	4.09434	0.104631	21.617	1.83066	0.267501	89.6566	Zhangzhou	2016	179
3.59088	8.11103	5.96993	24	9.41979	0	5	0.128181	-0.0400009	4.12713	0.118928	21.927	1.892	0.147501	86.1811	Zhangzhou	2017	179
3.50179	8.28232	6.26554	24	9.43795	0	5	0.0870132	-0.23	4.14313	0.135009	21.93	1.826	0.147501	84.043	Zhangzhou	2018	179
4.18632	7.54088	5.00909	16	9.99868	4	0			5.14813	0.0966324	13.16	2.47464	0.084401	66.9811	Weifang	2008	180
4.18499	7.75433	5.25107	21	10.0272	4	0	0.062254	-0.25	5.19988	0.11728	13.534	2.31712	0.070501	87.8848	Weifang	2009	180
4.09942	7.99588	5.51781	21	10.0511	4	0	0.144694	1.12	5.20461	0.12848	13.088	2.28488	0.069501	86.0877	Weifang	2010	180
4.22304	8.19768	5.75691	30	10.073	4	0	0.217991	-3.53	5.20894	0.124974	13.103	1.98472	0.100801	126.691	Weifang	2011	180
4.13669	8.35632	5.95458	30	10.1047	4	0	0.0762196	3.45	5.20949	0.136507	13.064	2.04496	0.063301	124.101	Weifang	2012	180
4.166	8.463	6.09147	31	10.1356	4	0	0.153612	2.53	5.21548	0.134646	13.37	2.08584	0.067301	129.146	Weifang	2013	180
4.07875	8.5558	6.21561	31	10.1576	4	0	0.111517	1.07	5.22575	0.128827	14.477	2.14008	0.055901	126.441	Weifang	2014	180
4.22851	8.63275	6.32865	36	10.1762	4	0	0.069231	1.07	5.23292	0.144125	14.258	2.18296	0.064601	152.226	Weifang	2015	180
4.10699	8.71868	6.47049	36	10.1992	4	0	0.0591488	3.32	5.24702	0.143395	14.462	2.19944	0.066501	147.852	Weifang	2016	180
4.01194	8.82563	6.65531	42	10.2177	4	0	0.0989113	0.689999	5.2575	0.145724	14.809	2.08616	0.067701	168.502	Weifang	2017	180
3.86744	8.93431	6.78514	42	10.254	4	0	0.0628757	0.580002	5.26786	0.145073	14.322	2.15464	0.103201	162.432	Weifang	2018	180
3.78727	5.5061	3.59552	1	8.42024	0	19			3.55134	0.139968	21.092	1.8645	0.215834	3.78727	Chaozhou	2008	181
3.72903	5.7324	3.85808	2	8.41826	0	19	0.144048	2.72	3.55449	0.147337	21.498	1.966	0.126459	7.45806	Chaozhou	2009	181
3.67595	5.88254	4.01129	2	8.52655	0	19	0.0637941	2.41	3.55763	0.207062	21.12	1.793	0.162918	7.35189	Chaozhou	2010	181
3.78437	6.00453	4.16474	5	8.52655	0	19	-0.0239925	0.540001	3.5582	0.181193	21.056	1.7855	0.131459	18.9219	Chaozhou	2011	181
3.74965	6.1997	4.32705	5	8.52697	0	19	0.0831919	1.1	3.56105	0.193771	21.178	1.72716	0.150209	18.7482	Chaozhou	2012	181
3.72393	6.38251	4.50941	8	8.52696	0	29	1.57725	-16.54	5.09129	0.101597	21.028	1.83716	0.224168	29.7915	Chaozhou	2013	181
3.72179	6.63254	4.76134	8	8.52696	0	29	0.126445	-0.0499992	5.09681	0.110758	21.347	1.814	0.156043	29.7743	Chaozhou	2014	181
3.64081	6.82463	4.96105	7	8.52696	0	29	0.0741968	1.03	5.10921	0.142888	22.006	1.73666	0.170209	25.4856	Chaozhou	2015	181
3.54762	6.92451	5.20543	7	8.56094	0	29	0.0707417	0.709999	5.11799	0.134253	21.694	1.6185	0.241251	24.8333	Chaozhou	2016	181
3.54176	7.33668	5.46453	7	8.57073	0	29	0.0386391	5.62	5.12396	0.121216	21.988	1.677	0.150209	24.7923	Chaozhou	2017	181
3.44213	7.60501	5.73564	7	8.5715	0	29	0.0565453	2.2	5.1299	0.152319	21.948	1.6105	0.162501	24.0949	Chaozhou	2018	181
4.33871	6.36613	3.60718	4	8.69943	0	7			4.1889	0.0964944	14.487	1.66133	0.060001	17.3548	Puyang	2008	182
4.30646	5.65676	1.56444	4	8.72404	0	7	-0.185657	-0.540001	4.20678	0.135637	14.04	2.04066	0.081668	17.2259	Puyang	2009	182
4.33402	6.65326	3.97519	4	8.74544	0	7	0.133366	-1.11	4.21965	0.135429	13.983	2.12266	0.082501	17.3361	Puyang	2010	182
4.37657	5.87473	1.79675	4	8.76543	0	7	0.189901	3.29	4.23411	0.151455	13.63	2.01266	0.067501	17.5063	Puyang	2011	182
4.40563	7.04998	4.45983	4	8.77233	0	7	0.0930824	-0.559999	4.2442	0.173826	14.08	1.942	0.060001	17.6225	Puyang	2012	182
4.52416	6.12715	2.04898	7	8.77434	0	7	0.0721436	0.91	4.22537	0.183232	14.367	2.254	0.050834	31.6691	Puyang	2013	182
4.30329	7.28913	4.71859	7	8.77434	0	7	0.0215054	20.18	4.24563	0.18817	15.053	2.68866	0.066668	30.123	Puyang	2014	182
4.36895	6.36173	2.28136	4	8.78417	0	7	-0.00867367	4.34	4.25788	0.233132	14.683	2.606	0.062501	17.4758	Puyang	2015	182
[truncated: 1,125 more rows]
